# Supplementary material for: Serial interactome capture of the human cell nucleus
Source: Nat Commun. 2016 Apr 4;7:11212. doi: 10.1038/ncomms11212 (PMC4822031; doi:10.1038/ncomms11212)
Supplement: Supplementary Table 1 — Overview of identified proteins in noCl and UV treated samples [file ncomms11212-s2.xlsx]

## Sheet: proteinGroups
Protein IDs	Majority protein IDs	Peptide counts (all)	Peptide counts (razor+unique)	Peptide counts (unique)	Fasta headers	Number of proteins	Peptides	Razor + unique peptides	Unique peptides	Peptides Chromatin NoCl_1	Peptides Chromatin UV_1	Peptides Chromatin NoCl_2	Peptides Chromatin UV_2	Peptides Nuclei NoCl_1	Peptides Nuclei UV_1	Peptides Nuclei NoCl_2	Peptides Nuclei UV_2	Razor + unique peptides Chromatin NoCl_1	Razor + unique peptides Chromatin UV_1	Razor + unique peptides Chromatin NoCl_2	Razor + unique peptides Chromatin UV_2	Razor + unique peptides Nuclei NoCl_1	Razor + unique peptides Nuclei UV_1	Razor + unique peptides Nuclei NoCl_2	Razor + unique peptides Nuclei UV_2	Unique peptides Chromatin NoCl_1	Unique peptides Chromatin UV_1	Unique peptides Chromatin NoCl_2	Unique peptides Chromatin UV_2	Unique peptides Nuclei NoCl_1	Unique peptides Nuclei UV_1	Unique peptides Nuclei NoCl_2	Unique peptides Nuclei UV_2	Sequence coverage [%]	Unique + razor sequence coverage [%]	Unique sequence coverage [%]	Mol. weight [kDa]	Sequence length	Sequence lengths	Sequence coverage Nuclei UV_2 [%]	Intensity	Intensity Chromatin NoCl_1	Intensity Chromatin UV_1	Intensity Chromatin NoCl_2	Intensity Chromatin UV_2	Intensity Nuclei NoCl_1	Intensity Nuclei UV_1	Intensity Nuclei NoCl_2	Intensity Nuclei UV_2
ENSP00000252245;CON__O95678	ENSP00000252245;CON__O95678	8;8	1;1	1;1	>ENSP00000252245 pep:known chromosome:GRCh37:12:52817854:52828309:-1 gene:ENSG00000170454 transcript:ENST00000252245 gene_biotype:protein_coding transcript_biotype:protein_coding;>O95678 SWISS-PROT:O95678 Tax_Id=9606 Gene_Symbol=KRT75 Keratin, type II cyto	2	8	1	1	5	3	3	5	1	2	2	2	0	0	0	1	0	0	0	0	0	0	0	1	0	0	0	0	10.9	2	2	59.56	551	551;551	3.8	5563700	0	0	0	5563700	0	0	0	0
ENSP00000167586;CON__P02533;CON__Q6IFX2;ENSP00000377546;ENSP00000254043;CON__P19012;CON__Q9Z2K1;CON__Q3ZAW8;ENSP00000377550;ENSP00000377544;CON__Q61782;ENSP00000409282;CON__Q9D312;ENSP00000468672;ENSP00000463483;ENSP00000377616;CON__Q8N1A0	ENSP00000167586;CON__P02533;CON__Q6IFX2	17;17;10;8;8;8;5;5;4;4;3;2;2;1;1;1;1	13;13;9;5;5;5;3;3;4;4;3;2;2;1;1;1;1	6;6;3;0;0;0;0;0;0;0;1;0;0;0;0;0;0	>ENSP00000167586 pep:known chromosome:GRCh37:17:39738531:39743173:-1 gene:ENSG00000186847 transcript:ENST00000167586 gene_biotype:protein_coding transcript_biotype:protein_coding;>P02533 SWISS-PROT:P02533 Tax_Id=9606 Gene_Symbol=KRT14 Keratin, type I cytos	17	17	13	6	7	13	12	11	2	1	4	3	4	9	8	7	1	0	1	0	2	4	3	3	1	0	0	0	36.4	31.1	20.3	51.561	472	472;472;452;456;456;456;469;474;251;291;93;220;431;95;295;295;295	5.3	230280000	7658900	67282000	67634000	80412000	867720	0	6423300	0
ENSP00000369317;CON__P02538	ENSP00000369317;CON__P02538	20;20	1;1	1;1	>ENSP00000369317 pep:known chromosome:GRCh37:12:52880958:52887041:-1 gene:ENSG00000205420 transcript:ENST00000330722 gene_biotype:protein_coding transcript_biotype:protein_coding;>P02538 SWISS-PROT:P02538 Tax_Id=9606 Gene_Symbol=KRT6A Keratin, type II cyto	2	20	1	1	12	14	14	11	2	5	5	6	0	1	1	0	0	1	0	0	0	1	1	0	0	1	0	0	30	1.8	1.8	60.044	564	564;564	11	48797000	0	6598400	21179000	0	0	21020000	0	0
ENSP00000295897;CON__P02768-1;ENSP00000422784;ENSP00000384695;ENSP00000426179;ENSP00000401820;ENSP00000421027;ENSP00000392541	ENSP00000295897;CON__P02768-1;ENSP00000422784;ENSP00000384695;ENSP00000426179;ENSP00000401820;ENSP00000421027	24;24;22;21;20;19;19;6	19;19;17;17;15;15;15;5	19;19;17;17;15;15;15;5	>ENSP00000295897 pep:known chromosome:GRCh37:4:74269956:74287129:1 gene:ENSG00000163631 transcript:ENST00000295897 gene_biotype:protein_coding transcript_biotype:protein_coding;>P02768-1 SWISS-PROT:P02768-1 Tax_Id=9606 Gene_Symbol=ALB Isoform 1 of Serum al	8	24	19	19	2	3	23	21	5	5	5	3	0	0	18	17	0	0	0	0	0	0	18	17	0	0	0	0	34	28.9	28.9	69.366	609	609;609;604;494;454;417;459;197	3.6	332000000	0	0	169250000	162750000	0	0	0	0
ENSP00000447566;ENSP00000447402;ENSP00000293308;CON__P05787;ENSP00000449404;ENSP00000448048;ENSP00000447881;ENSP00000447040;CON__H-INV:HIT000292931;ENSP00000450340;ENSP00000448681;CON__Q9DCV7;ENSP00000404011;CON__Q9H552;ENSP00000449010;CON__H-INV:HIT000016045;CON__REFSEQ:XP_092267	ENSP00000447566;ENSP00000447402;ENSP00000293308;CON__P05787;ENSP00000449404;ENSP00000448048;ENSP00000447881;ENSP00000447040	19;19;19;19;19;16;15;11;9;8;7;5;4;4;3;3;1	11;11;11;11;11;10;9;6;6;6;4;0;1;1;3;1;1	11;11;11;11;11;10;9;6;6;6;4;0;1;1;3;1;1	>ENSP00000447566 pep:known chromosome:GRCh37:12:53290977:53343626:-1 gene:ENSG00000170421 transcript:ENST00000552551 gene_biotype:protein_coding transcript_biotype:protein_coding;>ENSP00000447402 pep:known chromosome:GRCh37:12:53291065:53343608:-1 gene:ENS	17	19	11	11	2	2	7	8	0	1	9	4	0	0	4	2	0	0	9	2	0	0	4	2	0	0	9	2	32.9	23.8	23.8	53.704	483	483;483;483;483;511;329;273;289;443;113;177;457;499;499;83;99;213	10.1	58773000	0	0	5239600	513640	0	0	50777000	2243000
ENSP00000455361;ENSP00000308720;CON__P07477;ENSP00000456828;ENSP00000417854;ENSP00000455868;ENSP00000419912;CON__P00761;ENSP00000435813;ENSP00000387702;ENSP00000434279;ENSP00000394114	ENSP00000455361;ENSP00000308720;CON__P07477;ENSP00000456828;ENSP00000417854;ENSP00000455868;ENSP00000419912;CON__P00761;ENSP00000435813;ENSP00000387702;ENSP00000434279;ENSP00000394114	2;2;2;2;2;1;1;1;1;1;1;1	2;2;2;2;2;1;1;1;1;1;1;1	2;2;2;2;2;1;1;1;1;1;1;1	>ENSP00000455361 pep:known chromosome:GRCh37:HG7_PATCH:142489996:142493587:1 gene:ENSG00000261473 transcript:ENST00000561535 gene_biotype:protein_coding transcript_biotype:protein_coding;>ENSP00000308720 pep:known chromosome:GRCh37:7:142457330:142460921:1	12	2	2	2	2	2	2	2	2	2	2	2	2	2	2	2	2	2	2	2	2	2	2	2	2	2	2	2	7.3	7.3	7.3	26.558	247	247;247;247;261;261;142;142;231;532;563;567;586	7.3	14868000000	918780000	1670400000	859050000	4066500000	161540000	605270000	693920000	5892700000
ENSP00000355124;CON__P08727;CON__P19001;ENSP00000408759;ENSP00000466625	ENSP00000355124;CON__P08727;CON__P19001;ENSP00000408759;ENSP00000466625	8;8;7;6;4	1;1;0;1;1	1;1;0;1;1	>ENSP00000355124 pep:known chromosome:GRCh37:17:39679869:39684560:-1 gene:ENSG00000171345 transcript:ENST00000361566 gene_biotype:protein_coding transcript_biotype:protein_coding;>P08727 SWISS-PROT:P08727 Tax_Id=9606 Gene_Symbol=KRT19 Keratin, type I cytos	5	8	1	1	3	4	5	5	0	0	5	2	0	0	0	0	0	0	1	0	0	0	0	0	0	0	1	0	17.2	4.5	4.5	44.105	400	400;400;403;196;181	4	2156500	0	0	0	0	0	0	2156500	0
ENSP00000301653;CON__P08779;ENSP00000467124	ENSP00000301653;CON__P08779	14;14;1	4;4;1	4;4;1	>ENSP00000301653 pep:known chromosome:GRCh37:17:39766030:39769005:-1 gene:ENSG00000186832 transcript:ENST00000301653 gene_biotype:protein_coding transcript_biotype:protein_coding;>P08779 SWISS-PROT:P08779 Tax_Id=9606 Gene_Symbol=KRT16 Keratin, type I cytos	3	14	4	4	4	10	11	11	1	1	5	3	0	2	3	3	0	0	1	0	0	2	3	3	0	0	1	0	25.2	11.4	11.4	51.267	473	473;473;162	5.3	37274000	0	4512400	13541000	14370000	0	0	4850900	0
ENSP00000269576;CON__P13645;ENSP00000305263;CON__Q7Z3Y7;CON__Q148H6;ENSP00000310573;CON__Q7Z3Z0;ENSP00000301656;CON__Q7Z3Y8;ENSP00000459559;ENSP00000251643;CON__Q99456;ENSP00000264651;CON__Q2M2I5;CON__A2AB72;ENSP00000334798;CON__Q7Z3Y9	ENSP00000269576;CON__P13645	42;42;4;4;3;2;2;2;2;2;2;2;2;2;1;1;1	41;41;4;4;3;2;2;2;2;1;1;1;2;2;1;1;1	28;28;2;2;1;1;1;1;1;0;0;0;0;0;0;0;0	>ENSP00000269576 pep:known chromosome:GRCh37:17:38974369:38978847:-1 gene:ENSG00000186395 transcript:ENST00000269576 gene_biotype:protein_coding transcript_biotype:protein_coding;>P13645 SWISS-PROT:P13645 Tax_Id=9606 Gene_Symbol=KRT10 Keratin, type I cytos	17	42	41	28	27	39	22	31	9	9	19	23	27	38	21	30	9	9	19	23	18	26	11	20	8	6	12	16	54.6	54.6	44	58.826	584	584;593;464;486;464;450;450;459;459;494;494;494;525;525;453;468;468	45.5	8863700000	1213800000	3666400000	932750000	2094200000	32536000	81588000	109890000	732580000
ENSP00000252242;CON__P13647;ENSP00000447209;ENSP00000448767;ENSP00000449651;ENSP00000449783	ENSP00000252242;CON__P13647	28;28;12;8;6;6	20;20;7;5;6;5	5;5;0;3;1;1	>ENSP00000252242 pep:known chromosome:GRCh37:12:52908359:52914471:-1 gene:ENSG00000186081 transcript:ENST00000252242 gene_biotype:protein_coding transcript_biotype:protein_coding;>P13647 SWISS-PROT:P13647 Tax_Id=9606 Gene_Symbol=KRT5 Keratin, type II cytos	6	28	20	5	14	16	18	16	3	4	7	5	9	12	15	10	2	2	5	2	2	4	3	3	1	1	1	1	42.7	35.4	9.5	62.378	590	590;590;179;201;132;196	8.8	442130000	86264000	99684000	147870000	87031000	1491200	6847500	8379100	4568400
ENSP00000357789;CON__P20930	ENSP00000357789;CON__P20930	2;2	2;2	2;2	>ENSP00000357789 pep:known chromosome:GRCh37:1:152274651:152297679:-1 gene:ENSG00000143631 transcript:ENST00000368799 gene_biotype:protein_coding transcript_biotype:protein_coding;>P20930 SWISS-PROT:P20930 Tax_Id=9606 Gene_Symbol=FLG Filaggrin	2	2	2	2	0	1	1	0	0	0	0	0	0	1	1	0	0	0	0	0	0	1	1	0	0	0	0	0	0.4	0.4	0.4	435.16	4061	4061;4061	0	17260000	0	4806500	12453000	0	0	0	0	0
ENSP00000252250;CON__P48668	ENSP00000252250;CON__P48668	21;21	1;1	0;0	>ENSP00000252250 pep:known chromosome:GRCh37:12:52862300:52867569:-1 gene:ENSG00000170465 transcript:ENST00000252250 gene_biotype:protein_coding transcript_biotype:protein_coding;>P48668 SWISS-PROT:P48668 Tax_Id=9606 Gene_Symbol=KRT6C Keratin, type II cyto	2	21	1	0	12	13	15	12	3	4	5	6	1	1	1	1	1	1	1	0	0	0	0	0	0	0	0	0	30.9	3	0	60.024	564	564;564	11	52514000	4908700	7573700	19093000	6675200	1868700	9048100	3347400	0
ENSP00000472125;ENSP00000471522;ENSP00000470446;ENSP00000470102;ENSP00000469093;ENSP00000461672;ENSP00000459124;ENSP00000458435;ENSP00000458162;ENSP00000349960;ENSP00000331514;CON__P60712;ENSP00000469921;ENSP00000460472;ENSP00000472294;ENSP00000470575;ENSP00000460464;ENSP00000459119;ENSP00000470489;ENSP00000461407;ENSP00000471926;ENSP00000460660;ENSP00000407473;ENSP00000409264;ENSP00000471891;ENS…	ENSP00000472125;ENSP00000471522;ENSP00000470446;ENSP00000470102;ENSP00000469093;ENSP00000461672;ENSP00000459124;ENSP00000458435;ENSP00000458162;ENSP00000349960;ENSP00000331514;CON__P60712;ENSP00000469921;ENSP00000460472;ENSP00000472294;ENSP00000470575;ENSP00000460464;ENSP00000459119	23;23;23;23;23;23;23;23;23;23;23;23;18;18;14;14;14;14;11;11;10;10;10;7;7;7;7;7;6;6;5;5;5;5;4;3;2	23;23;23;23;23;23;23;23;23;23;23;23;18;18;14;14;14;14;11;11;10;10;10;7;7;7;7;7;6;6;5;5;5;5;4;3;2	12;12;12;12;12;12;12;12;12;12;12;12;9;9;7;7;7;7;7;7;4;4;4;1;1;1;1;1;0;0;0;1;1;1;1;1;0	>ENSP00000472125 pep:known chromosome:GRCh37:HG271_PATCH:79483808:79486590:-1 gene:ENSG00000267807 transcript:ENST00000601143 gene_biotype:protein_coding transcript_biotype:protein_coding;>ENSP00000471522 pep:known chromosome:GRCh37:HG271_PATCH:79483813:79	37	23	23	12	13	2	17	16	10	3	12	10	13	2	17	16	10	3	12	10	7	1	7	7	4	1	9	8	68.8	68.8	41.3	41.792	375	375;375;375;375;375;375;375;375;375;375;375;375;383;383;214;214;214;214;242;242;164;164;164;125;133;133;198;198;99;103;80;1075;1075;1075;1075;1038;52	44.8	2321900000	290730000	4310000	472040000	393980000	77169000	9203300	630690000	443780000
ENSP00000308452;CON__Q04695;CON__Q9QWL7;ENSP00000467418	ENSP00000308452;CON__Q04695;CON__Q9QWL7;ENSP00000467418	11;11;9;7	2;2;2;1	2;2;2;1	>ENSP00000308452 pep:known chromosome:GRCh37:17:39775689:39780829:-1 gene:ENSG00000128422 transcript:ENST00000311208 gene_biotype:protein_coding transcript_biotype:protein_coding;>Q04695 SWISS-PROT:Q04695 Tax_Id=9606 Gene_Symbol=KRT17 Keratin, type I cytos	4	11	2	2	4	8	8	6	0	0	3	2	0	1	1	0	0	0	0	0	0	1	1	0	0	0	0	0	17.6	4.9	4.9	48.105	432	432;432;433;231	3.7	1772300	0	928960	843330	0	0	0	0	0
ENSP00000459509;ENSP00000251646;CON__Q14525;ENSP00000461221;ENSP00000007735;CON__Q6NTB9;CON__O76009;CON__Q497I4;ENSP00000459812;CON__O76011;ENSP00000458934;ENSP00000377570;CON__Q8IUT8;ENSP00000225899;ENSP00000246639;CON__Q92764;CON__Q14532;ENSP00000377558	ENSP00000459509;ENSP00000251646;CON__Q14525;ENSP00000461221;ENSP00000007735;CON__Q6NTB9;CON__O76009;CON__Q497I4	7;7;7;4;4;4;4;4;3;3;3;3;3;3;2;2;2;2	6;6;6;4;4;4;4;3;3;3;3;3;3;2;1;1;1;1	2;2;2;0;0;0;0;0;0;0;0;0;0;0;0;0;0;0	>ENSP00000459509 pep:known chromosome:GRCh37:HSCHR17_1_CTG4:39519746:39526052:-1 gene:ENSG00000263012 transcript:ENST00000570596 gene_biotype:protein_coding transcript_biotype:protein_coding;>ENSP00000251646 pep:known chromosome:GRCh37:17:39519746:39526052	18	7	6	2	1	2	1	7	0	0	1	1	0	1	0	6	0	0	0	0	0	0	0	2	0	0	0	0	13.6	11.9	3	46.213	404	404;404;404;404;404;404;404;455;394;394;436;436;436;448;425;425;448;455	1.7	144100000	0	2257400	0	141850000	0	0	0	0
ENSP00000460739;ENSP00000251645;CON__Q9UE12;CON__Q15323;CON__Q9D646	ENSP00000460739;ENSP00000251645;CON__Q9UE12;CON__Q15323;CON__Q9D646	6;6;6;6;4	1;1;1;1;1	0;0;0;0;0	>ENSP00000460739 pep:known chromosome:GRCh37:HSCHR17_1_CTG4:39557276:39561144:-1 gene:ENSG00000262993 transcript:ENST00000573281 gene_biotype:protein_coding transcript_biotype:protein_coding;>ENSP00000251645 pep:known chromosome:GRCh37:17:39549976:39553844	5	6	1	0	1	2	1	6	0	0	1	1	0	0	0	1	0	0	0	0	0	0	0	0	0	0	0	0	13.9	3.6	0	47.237	416	416;416;416;416;392	1.7	15963000	0	0	0	15963000	0	0	0	0
ENSP00000307014;CON__Q32MB2;ENSP00000346269;ENSP00000441160;ENSP00000293745;CON__Q14CN4-1;CON__Q6IME9;ENSP00000267119;CON__Q3SY84;ENSP00000307240;CON__Q7RTS7;ENSP00000447447;ENSP00000449324	ENSP00000307014;CON__Q32MB2;ENSP00000346269;ENSP00000441160;ENSP00000293745;CON__Q14CN4-1;CON__Q6IME9;ENSP00000267119;CON__Q3SY84;ENSP00000307240;CON__Q7RTS7;ENSP00000447447	3;3;2;2;2;2;2;2;2;2;2;2;1	1;1;1;1;1;1;1;1;1;1;1;1;1	1;1;1;1;1;1;1;1;1;1;1;1;1	>ENSP00000307014 pep:known chromosome:GRCh37:12:53001354:53012343:-1 gene:ENSG00000186049 transcript:ENST00000305748 gene_biotype:protein_coding transcript_biotype:protein_coding;>Q32MB2 TREMBL:Q32MB2;Q86Y46 Tax_Id=9606 Gene_Symbol=KRT73 Keratin-73;>ENSP00	13	3	1	1	1	3	2	1	0	1	0	1	0	1	1	0	0	0	0	0	0	1	1	0	0	0	0	0	6.1	2.2	2.2	58.923	540	540;540;469;511;511;511;520;523;523;529;529;543;192	1.7	4670600	0	2254500	2416100	0	0	0	0	0
ENSP00000329243;CON__Q3KNV1;CON__P08729;ENSP00000447285	ENSP00000329243;CON__Q3KNV1;CON__P08729;ENSP00000447285	7;7;6;5	2;2;1;2	2;2;1;2	>ENSP00000329243 pep:known chromosome:GRCh37:12:52626898:52642705:1 gene:ENSG00000135480 transcript:ENST00000331817 gene_biotype:protein_coding transcript_biotype:protein_coding;>Q3KNV1 TREMBL:Q3KNV1;Q96GE1 Tax_Id=9606 Gene_Symbol=KRT7 keratin 7;>P08729 SW	4	7	2	2	2	1	1	4	0	1	2	1	0	0	0	0	0	0	2	0	0	0	0	0	0	0	2	0	11.7	6.4	6.4	51.385	469	469;469;469;340	1.9	3840600	0	0	0	0	0	0	3840600	0
ENSP00000373370;CON__Q5D862	ENSP00000373370;CON__Q5D862	2;2	2;2	2;2	>ENSP00000373370 pep:known chromosome:GRCh37:1:152321213:152332482:-1 gene:ENSG00000143520 transcript:ENST00000388718 gene_biotype:protein_coding transcript_biotype:protein_coding;>Q5D862 SWISS-PROT:Q5D862 Tax_Id=9606 Gene_Symbol=FLG2 Filaggrin-2	2	2	2	2	0	1	1	1	1	1	0	1	0	1	1	1	1	1	0	1	0	1	1	1	1	1	0	1	1	1	1	248.07	2391	2391;2391	0.5	14783000	0	9874700	868170	2193800	0	0	0	1846400
ENSP00000293670;CON__Q6NT21;ENSP00000452237;ENSP00000444533;ENSP00000443169;ENSP00000293525;CON__O43790;CON__P78385;CON__Q14533;ENSP00000369349;CON__Q61726;ENSP00000257901;CON__P78386;ENSP00000440240	ENSP00000293670;CON__Q6NT21;ENSP00000452237;ENSP00000444533;ENSP00000443169;ENSP00000293525;CON__O43790;CON__P78385;CON__Q14533;ENSP00000369349;CON__Q61726;ENSP00000257901;CON__P78386	13;13;12;12;12;12;12;12;12;11;9;9;9;5	11;11;10;10;10;10;10;10;10;9;7;7;7;5	10;10;9;9;9;9;9;9;9;8;7;6;6;4	>ENSP00000293670 pep:known chromosome:GRCh37:12:52708085:52715182:-1 gene:ENSG00000170523 transcript:ENST00000293670 gene_biotype:protein_coding transcript_biotype:protein_coding;>Q6NT21 TREMBL:Q6NT21 Keratin, hair, basic, 3 - Homo sapiens (Human).;>ENSP00	14	13	11	10	1	1	0	12	0	0	0	0	0	1	0	11	0	0	0	0	0	1	0	10	0	0	0	0	18.1	16.6	14.4	54.195	493	493;493;486;486;486;486;486;493;505;505;479;507;507;295	0	112890000	0	7334800	0	105560000	0	0	0	0
ENSP00000342710;CON__Q7Z794;ENSP00000440803	ENSP00000342710;CON__Q7Z794	6;6;2	2;2;1	2;2;1	>ENSP00000342710 pep:known chromosome:GRCh37:12:53083410:53097247:-1 gene:ENSG00000189182 transcript:ENST00000341809 gene_biotype:protein_coding transcript_biotype:protein_coding;>Q7Z794 SWISS-PROT:Q7Z794 Tax_Id=9606 Gene_Symbol=KRT77 Keratin 77	3	6	2	2	4	4	2	2	0	2	1	2	1	1	0	0	0	0	0	0	1	1	0	0	0	0	0	0	9.7	4	4	61.901	578	578;578;345	3.6	8355700	748730	7607000	0	0	0	0	0	0
ENSP00000357791;CON__Q86YZ3	ENSP00000357791;CON__Q86YZ3	16;16	16;16	16;16	>ENSP00000357791 pep:known chromosome:GRCh37:1:152184558:152196669:-1 gene:ENSG00000197915 transcript:ENST00000368801 gene_biotype:protein_coding transcript_biotype:protein_coding;>Q86YZ3 SWISS-PROT:Q86YZ3 Tax_Id=9606 Gene_Symbol=HRNR Hornerin	2	16	16	16	1	5	14	3	0	0	1	0	1	5	14	3	0	0	1	0	1	5	14	3	0	0	1	0	20.6	20.6	20.6	282.39	2850	2850;2850	0	270820000	0	57858000	198440000	11700000	0	0	2828100	0
ENSP00000257974;CON__Q9NSB4	ENSP00000257974;CON__Q9NSB4	2;2	1;1	1;1	>ENSP00000257974 pep:known chromosome:GRCh37:12:52787715:52800139:-1 gene:ENSG00000161850 transcript:ENST00000257974 gene_biotype:protein_coding transcript_biotype:protein_coding;>Q9NSB4 SWISS-PROT:Q9NSB4 Keratin, type II cuticular Hb2 (Hair keratin, type	2	2	1	1	0	0	0	2	0	0	0	0	0	0	0	1	0	0	0	0	0	0	0	1	0	0	0	0	4.1	1.9	1.9	56.652	513	513;513	0	20826000	0	0	0	20826000	0	0	0	0
ENSP00000001008;ENSP00000446368	ENSP00000001008	3;1	3;1	3;1	>ENSP00000001008 pep:known chromosome:GRCh37:12:2904119:2913124:1 gene:ENSG00000004478 transcript:ENST00000001008 gene_biotype:protein_coding transcript_biotype:protein_coding	2	3	3	3	0	0	0	0	0	0	3	0	0	0	0	0	0	0	3	0	0	0	0	0	0	0	3	0	14.6	14.6	14.6	51.804	459	459;86	0	3009800	0	0	0	0	0	0	3009800	0
ENSP00000467716;ENSP00000446443;ENSP00000436773;ENSP00000005905	ENSP00000467716;ENSP00000446443;ENSP00000436773;ENSP00000005905	2;2;2;2	2;2;2;2	2;2;2;2	>ENSP00000467716 pep:putative chromosome:GRCh37:17:26941900:26972472:-1 gene:ENSG00000007202 transcript:ENST00000389003 gene_biotype:protein_coding transcript_biotype:protein_coding;>ENSP00000446443 pep:known chromosome:GRCh37:17:26941896:26972472:-1 gene:	4	2	2	2	1	1	0	0	1	2	0	1	1	1	0	0	1	2	0	1	1	1	0	0	1	2	0	1	0.5	0.5	0.5	237.3	2092	2092;2092;2235;2235	0.5	492020000	68410000	287550000	0	0	9648000	62059000	0	64352000
ENSP00000429049;ENSP00000427860;ENSP00000427788;ENSP00000009589;ENSP00000429374	ENSP00000429049;ENSP00000427860;ENSP00000427788;ENSP00000009589;ENSP00000429374	1;1;1;1;1	1;1;1;1;1	1;1;1;1;1	>ENSP00000429049 pep:putative chromosome:GRCh37:8:56985601:56987065:-1 gene:ENSG00000008988 transcript:ENST00000524349 gene_biotype:protein_coding transcript_biotype:protein_coding;>ENSP00000427860 pep:putative chromosome:GRCh37:8:56985613:56987069:-1 gene	5	1	1	1	1	0	1	0	0	0	0	1	1	0	1	0	0	0	0	1	1	0	1	0	0	0	0	1	18.8	18.8	18.8	7.2473	64	64;64;119;119;142	18.8	3143100	1055900	0	584120	0	0	0	0	1503100
ENSP00000375786;ENSP00000434329;ENSP00000012443	ENSP00000375786;ENSP00000434329;ENSP00000012443	1;1;1	1;1;1	1;1;1	>ENSP00000375786 pep:putative chromosome:GRCh37:19:46850365:46894109:1 gene:ENSG00000011485 transcript:ENST00000391919 gene_biotype:protein_coding transcript_biotype:protein_coding;>ENSP00000434329 pep:known chromosome:GRCh37:19:46850358:46896238:1 gene:EN	3	1	1	1	0	0	0	0	0	0	1	0	0	0	0	0	0	0	1	0	0	0	0	0	0	0	1	0	5.4	5.4	5.4	42.394	371	371;485;499	0	1257700	0	0	0	0	0	0	1257700	0
ENSP00000014112;ENSP00000408096;ENSP00000349428;ENSP00000342332;ENSP00000466250;ENSP00000465652;ENSP00000468565;ENSP00000465451;ENSP00000465825	ENSP00000014112;ENSP00000408096;ENSP00000349428	34;34;34;16;14;14;13;8;2	34;34;34;16;14;14;13;8;2	30;30;30;15;13;13;12;6;2	>ENSP00000014112 pep:known chromosome:GRCh37:19:797425:812312:1 gene:ENSG00000011304 transcript:ENST00000349038 gene_biotype:protein_coding transcript_biotype:protein_coding;>ENSP00000408096 pep:known chromosome:GRCh37:19:797452:812312:1 gene:ENSG000000113	9	34	34	30	1	27	1	31	0	21	3	28	1	27	1	31	0	21	3	28	1	23	1	27	0	19	2	24	71.8	71.8	69.5	57.221	531	531;550;557;197;233;236;209;256;56	65.3	65763000000	0	8456500000	10741000	16226000000	0	11470000000	33497000	29567000000
ENSP00000447894;ENSP00000449204;ENSP00000449610;ENSP00000446634;ENSP00000447001;ENSP00000084795;ENSP00000448899;ENSP00000470988	ENSP00000447894;ENSP00000449204;ENSP00000449610;ENSP00000446634;ENSP00000447001;ENSP00000084795;ENSP00000448899;ENSP00000470988	2;2;2;2;2;2;1;1	2;2;2;2;2;2;1;1	2;2;2;2;2;2;1;1	>ENSP00000447894 pep:putative chromosome:GRCh37:19:49118650:49122384:-1 gene:ENSG00000063177 transcript:ENST00000550973 gene_biotype:protein_coding transcript_biotype:protein_coding;>ENSP00000449204 pep:novel chromosome:GRCh37:19:49118588:49122438:-1 gene:	8	2	2	2	0	1	1	2	0	1	1	0	0	1	1	2	0	1	1	0	0	1	1	2	0	1	1	0	20	20	20	14.529	130	130;159;164;167;188;190;133;138	0	64479000	0	4339400	333520	41710000	0	16628000	1468400	0
ENSP00000156471	ENSP00000156471	9	9	9	>ENSP00000156471 pep:known chromosome:GRCh37:15:35147732:35262040:-1 gene:ENSG00000021776 transcript:ENST00000156471 gene_biotype:protein_coding transcript_biotype:protein_coding	1	9	9	9	0	1	0	7	0	0	0	3	0	1	0	7	0	0	0	3	0	1	0	7	0	0	0	3	9.5	9.5	9.5	171.29	1485	1485	3.4	25793000	0	885880	0	17214000	0	0	0	7692500
ENSP00000351991;ENSP00000156626	ENSP00000351991;ENSP00000156626	1;1	1;1	1;1	>ENSP00000351991 pep:known chromosome:GRCh37:17:74620845:74639775:-1 gene:ENSG00000070526 transcript:ENST00000359088 gene_biotype:protein_coding transcript_biotype:nonsense_mediated_decay;>ENSP00000156626 pep:known chromosome:GRCh37:17:74620845:74639920:-1	2	1	1	1	0	0	0	0	0	0	0	1	0	0	0	0	0	0	0	1	0	0	0	0	0	0	0	1	4.2	4.2	4.2	52.178	471	471;600	4.2	13371000	0	0	0	0	0	0	0	13371000
ENSP00000157812	ENSP00000157812	1	1	1	>ENSP00000157812 pep:known chromosome:GRCh37:19:40476912:40487348:1 gene:ENSG00000013275 transcript:ENST00000157812 gene_biotype:protein_coding transcript_biotype:protein_coding	1	1	1	1	0	0	0	0	0	0	1	0	0	0	0	0	0	0	1	0	0	0	0	0	0	0	1	0	4.8	4.8	4.8	47.366	418	418	0	1616900	0	0	0	0	0	0	1616900	0
ENSP00000471195;ENSP00000158526;ENSP00000369627;ENSP00000369625;ENSP00000470975;ENSP00000377225	ENSP00000471195;ENSP00000158526;ENSP00000369627;ENSP00000369625;ENSP00000470975;ENSP00000377225	1;1;1;1;1;1	1;1;1;1;1;1	1;1;1;1;1;1	>ENSP00000471195 pep:putative chromosome:GRCh37:HG1497_PATCH:153652069:153657709:1 gene:ENSG00000269645 transcript:ENST00000599173 gene_biotype:protein_coding transcript_biotype:protein_coding;>ENSP00000158526 pep:putative chromosome:GRCh37:X:153672807:153	6	1	1	1	0	0	0	0	0	1	0	0	0	0	0	0	0	1	0	0	0	0	0	0	0	1	0	0	5	5	5	30.693	260	260;260;325;325;339;339	0	11366000	0	0	0	0	0	11366000	0	0
ENSP00000471470;ENSP00000364453;ENSP00000472168;ENSP00000168216;ENSP00000470902;ENSP00000364447	ENSP00000471470;ENSP00000364453;ENSP00000472168;ENSP00000168216;ENSP00000470902;ENSP00000364447	3;3;3;3;2;2	3;3;3;3;2;2	3;3;3;3;2;2	>ENSP00000471470 pep:known chromosome:GRCh37:HG1433_PATCH:53174258:53177356:-1 gene:ENSG00000268188 transcript:ENST00000595128 gene_biotype:protein_coding transcript_biotype:protein_coding;>ENSP00000364453 pep:known chromosome:GRCh37:X:53458206:53461303:-1	6	3	3	3	0	0	1	0	0	0	3	0	0	0	1	0	0	0	3	0	0	0	1	0	0	0	3	0	23.4	23.4	23.4	25.984	252	252;252;261;261;169;169	0	5363200	0	0	319550	0	0	0	5043600	0
ENSP00000414272;ENSP00000193403;ENSP00000377941;ENSP00000439828;ENSP00000366035;ENSP00000450625;ENSP00000452254;ENSP00000444422;ENSP00000450764;ENSP00000452423;ENSP00000450903;ENSP00000443495;ENSP00000355537;ENSP00000450618;ENSP00000450925	ENSP00000414272;ENSP00000193403;ENSP00000377941;ENSP00000439828;ENSP00000366035;ENSP00000450625;ENSP00000452254;ENSP00000444422	8;8;8;8;7;5;4;4;3;2;2;2;2;1;1	4;4;4;4;4;3;2;2;1;1;1;1;1;1;1	4;4;4;4;4;3;2;2;1;1;1;1;1;1;1	>ENSP00000414272 pep:known chromosome:GRCh37:14:69341403:69445979:-1 gene:ENSG00000072110 transcript:ENST00000438964 gene_biotype:protein_coding transcript_biotype:protein_coding;>ENSP00000193403 pep:known chromosome:GRCh37:14:69340860:69446157:-1 gene:ENS	15	8	4	4	4	0	1	0	0	0	6	0	2	0	0	0	0	0	3	0	2	0	0	0	0	0	3	0	13.5	7.4	7.4	102.71	887	887;892;914;930;822;207;251;297;261;126;238;894;894;85;144	0	10200000	1856000	0	0	0	0	0	8343700	0
ENSP00000425348;ENSP00000196371	ENSP00000425348;ENSP00000196371	2;2	2;2	2;2	>ENSP00000425348 pep:putative chromosome:GRCh37:5:41731472:41843759:-1 gene:ENSG00000083720 transcript:ENST00000509987 gene_biotype:protein_coding transcript_biotype:protein_coding;>ENSP00000196371 pep:known chromosome:GRCh37:5:41730167:41870621:-1 gene:EN	2	2	2	2	0	0	0	0	0	0	2	0	0	0	0	0	0	0	2	0	0	0	0	0	0	0	2	0	15.9	15.9	15.9	36.69	334	334;520	0	9168600	0	0	0	0	0	0	9168600	0
ENSP00000471185;ENSP00000472985;ENSP00000470114;ENSP00000196551;ENSP00000470660;ENSP00000471388	ENSP00000471185;ENSP00000472985;ENSP00000470114;ENSP00000196551;ENSP00000470660;ENSP00000471388	2;2;2;2;1;1	2;2;2;2;1;1	2;2;2;2;1;1	>ENSP00000471185 pep:known chromosome:GRCh37:19:58897874:58906103:1 gene:ENSG00000083845 transcript:ENST00000596314 gene_biotype:protein_coding transcript_biotype:protein_coding;>ENSP00000472985 pep:known chromosome:GRCh37:19:58898656:58906173:1 gene:ENSG0	6	2	2	2	0	0	0	1	0	1	1	0	0	0	0	1	0	1	1	0	0	0	0	1	0	1	1	0	18.5	18.5	18.5	22.391	200	200;204;204;204;134;225	0	13517000	0	0	0	2643400	0	391290	10483000	0
ENSP00000439856;ENSP00000198939	ENSP00000439856;ENSP00000198939	5;5	5;5	5;5	>ENSP00000439856 pep:known chromosome:GRCh37:19:16628700:16653341:-1 gene:ENSG00000085872 transcript:ENST00000546361 gene_biotype:protein_coding transcript_biotype:protein_coding;>ENSP00000198939 pep:novel chromosome:GRCh37:19:16628707:16653226:-1 gene:ENS	2	5	5	5	0	0	0	2	0	4	0	3	0	0	0	2	0	4	0	3	0	0	0	2	0	4	0	3	4.5	4.5	4.5	103.7	916	916;927	2.4	85622000	0	0	0	11667000	0	28763000	0	45192000
ENSP00000398684;ENSP00000380843;ENSP00000380842;ENSP00000374326;ENSP00000199706	ENSP00000398684;ENSP00000380843;ENSP00000380842;ENSP00000374326;ENSP00000199706	1;1;1;1;1	1;1;1;1;1	1;1;1;1;1	>ENSP00000398684 pep:known chromosome:GRCh37:16:417724:420432:-1 gene:ENSG00000086504 transcript:ENST00000441883 gene_biotype:protein_coding transcript_biotype:protein_coding;>ENSP00000380843 pep:novel chromosome:GRCh37:16:416927:420568:-1 gene:ENSG0000008	5	1	1	1	0	0	0	0	0	1	0	0	0	0	0	0	0	1	0	0	0	0	0	0	0	1	0	0	5	5	5	28.506	240	240;256;256;256;256	0	5554300	0	0	0	0	0	5554300	0	0
ENSP00000441594;ENSP00000412118;ENSP00000199814;ENSP00000428154;ENSP00000430946	ENSP00000441594;ENSP00000412118;ENSP00000199814	14;14;14;6;3	14;14;14;6;3	14;14;14;6;3	>ENSP00000441594 pep:known chromosome:GRCh37:5:150070356:150080602:-1 gene:ENSG00000086589 transcript:ENST00000540000 gene_biotype:protein_coding transcript_biotype:protein_coding;>ENSP00000412118 pep:known chromosome:GRCh37:5:150071081:150080585:-1 gene:E	5	14	14	14	0	11	0	11	0	11	0	12	0	11	0	11	0	11	0	12	0	11	0	11	0	11	0	12	35.6	35.6	35.6	41.131	371	371;371;420;179;243	33.7	1619400000	0	136530000	0	414270000	0	172760000	0	895890000
ENSP00000446708;ENSP00000403172;ENSP00000202773;ENSP00000446883;ENSP00000448570;ENSP00000446859;ENSP00000449486;ENSP00000448067	ENSP00000446708;ENSP00000403172;ENSP00000202773	7;7;7;2;1;1;1;1	7;7;7;2;1;1;1;1	7;7;7;2;1;1;1;1	>ENSP00000446708 pep:putative chromosome:GRCh37:12:112843036:112846462:-1 gene:ENSG00000089009 transcript:ENST00000549923 gene_biotype:protein_coding transcript_biotype:protein_coding;>ENSP00000403172 pep:known chromosome:GRCh37:12:112843007:112847400:-1 g	8	7	7	7	0	3	0	4	0	4	1	1	0	3	0	4	0	4	1	1	0	3	0	4	0	4	1	1	31.9	31.9	31.9	25.892	226	226;288;288;159;64;105;114;114	4.4	359400000	0	15058000	0	43487000	0	228630000	528250	71699000
ENSP00000203407	ENSP00000203407	2	2	2	>ENSP00000203407 pep:known chromosome:GRCh37:3:48636436:48647470:-1 gene:ENSG00000010256 transcript:ENST00000203407 gene_biotype:protein_coding transcript_biotype:protein_coding	1	2	2	2	0	0	0	0	0	0	2	0	0	0	0	0	0	0	2	0	0	0	0	0	0	0	2	0	10.2	10.2	10.2	52.645	480	480	0	1004300	0	0	0	0	0	0	1004300	0
ENSP00000442399;ENSP00000387542;ENSP00000417016;ENSP00000390667;ENSP00000205402	ENSP00000442399;ENSP00000387542;ENSP00000417016;ENSP00000390667;ENSP00000205402	2;2;2;2;2	2;2;2;2;2	2;2;2;2;2	>ENSP00000442399 pep:known chromosome:GRCh37:7:107531609:107560038:1 gene:ENSG00000091140 transcript:ENST00000537148 gene_biotype:protein_coding transcript_biotype:protein_coding;>ENSP00000387542 pep:novel chromosome:GRCh37:7:107531619:107560100:1 gene:ENS	5	2	2	2	0	0	0	0	0	0	2	0	0	0	0	0	0	0	2	0	0	0	0	0	0	0	2	0	10.7	10.7	10.7	43.587	410	410;461;486;509;509	0	3463400	0	0	0	0	0	0	3463400	0
ENSP00000416110;ENSP00000412583;ENSP00000403175;ENSP00000393241;ENSP00000211372;ENSP00000437050;ENSP00000434837;ENSP00000434786;ENSP00000432580;ENSP00000431986;ENSP00000431721	ENSP00000416110;ENSP00000412583;ENSP00000403175;ENSP00000393241;ENSP00000211372;ENSP00000437050;ENSP00000434837;ENSP00000434786;ENSP00000432580;ENSP00000431986;ENSP00000431721	2;2;2;2;2;1;1;1;1;1;1	2;2;2;2;2;1;1;1;1;1;1	2;2;2;2;2;1;1;1;1;1;1	>ENSP00000416110 pep:known chromosome:GRCh37:HSCHR6_MHC_COX:33161393:33165893:1 gene:ENSG00000235650 transcript:ENST00000454021 gene_biotype:protein_coding transcript_biotype:protein_coding;>ENSP00000412583 pep:known chromosome:GRCh37:HSCHR6_MHC_DBB:332177	11	2	2	2	0	0	0	1	0	2	0	0	0	0	0	1	0	2	0	0	0	0	0	1	0	2	0	0	11.2	11.2	11.2	17.718	152	152;152;152;152;152;82;82;82;82;82;82	0	16768000	0	0	0	4582600	0	12185000	0	0
ENSP00000215754	ENSP00000215754	2	2	2	>ENSP00000215754 pep:known chromosome:GRCh37:22:24236191:24237413:1 gene:ENSG00000240972 transcript:ENST00000215754 gene_biotype:protein_coding transcript_biotype:protein_coding	1	2	2	2	1	0	1	1	0	0	2	1	1	0	1	1	0	0	2	1	1	0	1	1	0	0	2	1	27.8	27.8	27.8	12.476	115	115	9.6	8929600	0	0	1503700	449340	0	0	6976500	0
ENSP00000390336;ENSP00000215793;ENSP00000400862	ENSP00000390336;ENSP00000215793;ENSP00000400862	3;3;2	3;3;2	3;3;2	>ENSP00000390336 pep:known chromosome:GRCh37:22:30727979:30752913:-1 gene:ENSG00000099995 transcript:ENST00000439242 gene_biotype:protein_coding transcript_biotype:protein_coding;>ENSP00000215793 pep:known chromosome:GRCh37:22:30729610:30752936:-1 gene:ENS	3	3	3	3	0	0	0	2	0	0	1	1	0	0	0	2	0	0	1	1	0	0	0	2	0	0	1	1	8	8	8	81.677	728	728;793;259	2.7	22199000	0	0	0	3253500	0	0	792910	18152000
ENSP00000385266;ENSP00000456090;ENSP00000215829;ENSP00000456969	ENSP00000385266;ENSP00000456090;ENSP00000215829	3;3;3;1	3;3;3;1	3;3;3;1	>ENSP00000385266 pep:known chromosome:GRCh37:22:24951975:24978020:1 gene:ENSG00000100028 transcript:ENST00000402849 gene_biotype:protein_coding transcript_biotype:protein_coding;>ENSP00000456090 pep:known chromosome:GRCh37:22:24951977:25005947:1 gene:ENSG0	4	3	3	3	1	3	0	2	0	2	2	2	1	3	0	2	0	2	2	2	1	3	0	2	0	2	2	2	21.7	21.7	21.7	13.291	120	120;126;126;62	15.8	295180000	2637200	171700000	0	30925000	0	9518300	23397000	57002000
ENSP00000215909	ENSP00000215909	5	5	5	>ENSP00000215909 pep:known chromosome:GRCh37:22:38071615:38075813:1 gene:ENSG00000100097 transcript:ENST00000215909 gene_biotype:protein_coding transcript_biotype:protein_coding	1	5	5	5	5	0	0	0	0	0	1	0	5	0	0	0	0	0	1	0	5	0	0	0	0	0	1	0	22.2	22.2	22.2	14.716	135	135	0	21716000	15897000	0	0	0	0	0	5818800	0
ENSP00000216034	ENSP00000216034	1	1	1	>ENSP00000216034 pep:known chromosome:GRCh37:22:39077953:39080818:1 gene:ENSG00000100216 transcript:ENST00000216034 gene_biotype:protein_coding transcript_biotype:protein_coding	1	1	1	1	0	0	0	0	0	0	1	0	0	0	0	0	0	0	1	0	0	0	0	0	0	0	1	0	11.3	11.3	11.3	15.521	142	142	0	5624400	0	0	0	0	0	0	5624400	0
ENSP00000413466;ENSP00000216038	ENSP00000413466;ENSP00000216038	1;1	1;1	1;1	>ENSP00000413466 pep:known chromosome:GRCh37:22:32783588:32808224:-1 gene:ENSG00000100220 transcript:ENST00000451746 gene_biotype:protein_coding transcript_biotype:protein_coding;>ENSP00000216038 pep:known chromosome:GRCh37:22:32783569:32808242:-1 gene:ENS	2	1	1	1	0	0	0	1	0	0	0	1	0	0	0	1	0	0	0	1	0	0	0	1	0	0	0	1	6.3	6.3	6.3	19.111	175	175;505	6.3	7976400	0	0	0	1690000	0	0	0	6286300
ENSP00000216129	ENSP00000216129	1	1	1	>ENSP00000216129 pep:known chromosome:GRCh37:22:43562628:43583139:-1 gene:ENSG00000100304 transcript:ENST00000216129 gene_biotype:protein_coding transcript_biotype:protein_coding	1	1	1	1	0	0	0	0	0	0	1	1	0	0	0	0	0	0	1	1	0	0	0	0	0	0	1	1	3.1	3.1	3.1	74.403	644	644	3.1	5751200	0	0	0	0	0	0	5751200	0
ENSP00000216181;ENSP00000414852;ENSP00000384631;ENSP00000458731;ENSP00000345136;ENSP00000407821;ENSP00000300036;ENSP00000379616;ENSP00000469573;ENSP00000472819;ENSP00000472543;ENSP00000407879;ENSP00000366169;ENSP00000470298;ENSP00000406273;ENSP00000262269	ENSP00000216181	16;3;3;2;2;2;2;2;1;1;1;1;1;1;1;1	16;3;3;2;2;2;2;2;1;1;1;1;1;1;1;1	15;3;3;1;1;1;1;1;1;1;1;1;1;1;1;1	>ENSP00000216181 pep:known chromosome:GRCh37:22:36677327:36784063:-1 gene:ENSG00000100345 transcript:ENST00000216181 gene_biotype:protein_coding transcript_biotype:protein_coding	16	16	16	15	6	0	3	1	0	0	10	0	6	0	3	1	0	0	10	0	6	0	3	1	0	0	9	0	12.9	12.9	11.9	226.53	1960	1960;103;218;1938;1938;1945;1972;1979;1003;1995;2003;2003;2028;2036;2036;2036	0	32037000	6693700	0	4014300	1121000	0	0	20208000	0
ENSP00000469160;ENSP00000385393;ENSP00000216185	ENSP00000469160;ENSP00000385393;ENSP00000216185	1;1;1	1;1;1	1;1;1	>ENSP00000469160 pep:putative chromosome:GRCh37:22:36863093:36877681:-1 gene:ENSG00000100348 transcript:ENST00000416967 gene_biotype:protein_coding transcript_biotype:protein_coding;>ENSP00000385393 pep:known chromosome:GRCh37:22:36863638:36877387:-1 gene:	3	1	1	1	0	0	0	0	0	0	1	0	0	0	0	0	0	0	1	0	0	0	0	0	0	0	1	0	39.1	39.1	39.1	7.0271	64	64;166;166	0	1726400	0	0	0	0	0	0	1726400	0
ENSP00000216252	ENSP00000216252	4	4	4	>ENSP00000216252 pep:known chromosome:GRCh37:22:41855721:41864729:-1 gene:ENSG00000100410 transcript:ENST00000216252 gene_biotype:protein_coding transcript_biotype:protein_coding	1	4	4	4	0	3	0	2	0	2	0	3	0	3	0	2	0	2	0	3	0	3	0	2	0	2	0	3	21.8	21.8	21.8	12.405	110	110	15.5	170470000	0	14746000	0	35298000	0	16543000	0	103880000
ENSP00000216281;ENSP00000335153;ENSP00000396189;ENSP00000450712	ENSP00000216281;ENSP00000335153;ENSP00000396189	14;14;9;3	3;3;1;1	3;3;1;1	>ENSP00000216281 pep:known chromosome:GRCh37:14:102547106:102553528:-1 gene:ENSG00000080824 transcript:ENST00000216281 gene_biotype:protein_coding transcript_biotype:protein_coding;>ENSP00000335153 pep:known chromosome:GRCh37:14:102547386:102606023:-1 gene	4	14	3	3	7	1	7	3	3	0	12	4	1	0	1	0	0	0	3	1	1	0	1	0	0	0	3	1	27.7	7.8	7.8	84.659	732	732;854;413;174	10.1	32208000	1323600	0	771790	0	0	0	29548000	564600
ENSP00000216297;ENSP00000452259;ENSP00000451517	ENSP00000216297;ENSP00000452259;ENSP00000451517	2;1;1	2;1;1	2;1;1	>ENSP00000216297 pep:known chromosome:GRCh37:14:21819631:21852425:-1 gene:ENSG00000092201 transcript:ENST00000216297 gene_biotype:protein_coding transcript_biotype:protein_coding;>ENSP00000452259 pep:known chromosome:GRCh37:14:21837508:21852105:-1 gene:ENS	3	2	2	2	0	0	0	0	0	0	2	0	0	0	0	0	0	0	2	0	0	0	0	0	0	0	2	0	4.3	4.3	4.3	119.91	1047	1047;66;81	0	13360000	0	0	0	0	0	0	13360000	0
ENSP00000450573;ENSP00000452056;ENSP00000390491;ENSP00000216455	ENSP00000450573;ENSP00000452056;ENSP00000390491;ENSP00000216455	1;1;1;1	1;1;1;1	1;1;1;1	>ENSP00000450573 pep:novel chromosome:GRCh37:14:58724643:58738724:1 gene:ENSG00000100567 transcript:ENST00000553677 gene_biotype:protein_coding transcript_biotype:protein_coding;>ENSP00000452056 pep:putative chromosome:GRCh37:14:58711622:58738725:1 gene:EN	4	1	1	1	0	0	0	0	0	0	1	0	0	0	0	0	0	0	1	0	0	0	0	0	0	0	1	0	19.3	19.3	19.3	9.7157	83	83;180;248;255	0	4552800	0	0	0	0	0	0	4552800	0
ENSP00000450560;ENSP00000216605;ENSP00000438588;ENSP00000451309	ENSP00000450560;ENSP00000216605;ENSP00000438588	4;4;4;1	4;4;4;1	4;4;4;1	>ENSP00000450560 pep:known chromosome:GRCh37:14:64854759:64926725:1 gene:ENSG00000100714 transcript:ENST00000555709 gene_biotype:protein_coding transcript_biotype:protein_coding;>ENSP00000216605 pep:known chromosome:GRCh37:14:64854958:64926721:1 gene:ENSG0	4	4	4	4	0	0	0	0	0	0	4	0	0	0	0	0	0	0	4	0	0	0	0	0	0	0	4	0	8.3	8.3	8.3	101.53	935	935;991;1020;634	0	7242500	0	0	0	0	0	0	7242500	0
ENSP00000452418;ENSP00000451060;ENSP00000451327;ENSP00000451979;ENSP00000381111;ENSP00000216714	ENSP00000452418;ENSP00000451060;ENSP00000451327;ENSP00000451979;ENSP00000381111;ENSP00000216714	1;1;1;1;1;1	1;1;1;1;1;1	1;1;1;1;1;1	>ENSP00000452418 pep:putative chromosome:GRCh37:14:20923424:20925248:1 gene:ENSG00000100823 transcript:ENST00000557150 gene_biotype:protein_coding transcript_biotype:protein_coding;>ENSP00000451060 pep:putative chromosome:GRCh37:14:20923407:20925278:1 gene	6	1	1	1	0	0	0	0	0	0	1	0	0	0	0	0	0	0	1	0	0	0	0	0	0	0	1	0	13	13	13	17.765	162	162;172;263;318;318;318	0	8841800	0	0	0	0	0	0	8841800	0
ENSP00000380446;ENSP00000216727;ENSP00000452479;ENSP00000451320;ENSP00000451592	ENSP00000380446;ENSP00000216727;ENSP00000452479;ENSP00000451320	10;10;8;8;3	10;10;8;8;3	4;4;2;2;0	>ENSP00000380446 pep:known chromosome:GRCh37:14:23790666:23795372:1 gene:ENSG00000100836 transcript:ENST00000397276 gene_biotype:protein_coding transcript_biotype:protein_coding;>ENSP00000216727 pep:known chromosome:GRCh37:14:23790498:23795394:1 gene:ENSG0	5	10	10	4	0	6	0	5	1	4	1	7	0	6	0	5	1	4	1	7	0	3	0	1	1	2	1	3	44.9	44.9	24.7	31.496	296	296;306;333;333;96	44.9	2974600000	0	179120000	0	681130000	1667300	1032700000	2618900	1077300000
ENSP00000216832;ENSP00000452318;ENSP00000452217	ENSP00000216832	14;4;4	14;4;4	14;4;4	>ENSP00000216832 pep:known chromosome:GRCh37:14:39644417:39652422:1 gene:ENSG00000100941 transcript:ENST00000216832 gene_biotype:protein_coding transcript_biotype:protein_coding	3	14	14	14	0	3	0	4	1	11	4	13	0	3	0	4	1	11	4	13	0	3	0	4	1	11	4	13	23	23	23	81.627	717	717;117;124	21.9	805950000	0	27506000	0	54820000	555710	216380000	30664000	476020000
ENSP00000463614;ENSP00000462171;ENSP00000441231;ENSP00000217652;ENSP00000464464;ENSP00000463559;ENSP00000383037;ENSP00000237500;ENSP00000464359	ENSP00000463614;ENSP00000462171;ENSP00000441231;ENSP00000217652;ENSP00000464464;ENSP00000463559;ENSP00000383037;ENSP00000237500;ENSP00000464359	1;1;1;1;1;1;1;1;1	1;1;1;1;1;1;1;1;1	1;1;1;1;1;1;1;1;1	>ENSP00000463614 pep:known chromosome:GRCh37:18:3247811:3256209:1 gene:ENSG00000101608 transcript:ENST00000578611 gene_biotype:protein_coding transcript_biotype:protein_coding;>ENSP00000462171 pep:known chromosome:GRCh37:18:3247479:3256225:1 gene:ENSG00000	9	1	1	1	0	0	0	0	0	0	1	0	0	0	0	0	0	0	1	0	0	0	0	0	0	0	1	0	11.7	11.7	11.7	19.794	171	171;171;171;171;172;172;172;172;177	0	1658400	0	0	0	0	0	0	1658400	0
ENSP00000454999;ENSP00000457244;ENSP00000443925;ENSP00000219313	ENSP00000454999;ENSP00000457244;ENSP00000443925;ENSP00000219313	1;1;1;1	1;1;1;1	1;1;1;1	>ENSP00000454999 pep:putative chromosome:GRCh37:16:74330727:74338496:1 gene:ENSG00000103035 transcript:ENST00000568615 gene_biotype:protein_coding transcript_biotype:protein_coding;>ENSP00000457244 pep:putative chromosome:GRCh37:16:74330719:74339411:1 gene	4	1	1	1	0	0	0	0	0	0	1	0	0	0	0	0	0	0	1	0	0	0	0	0	0	0	1	0	13.6	13.6	13.6	20.064	177	177;198;247;324	0	968960	0	0	0	0	0	0	968960	0
ENSP00000219473;ENSP00000457411;ENSP00000454987;ENSP00000455865;ENSP00000462762	ENSP00000219473;ENSP00000457411;ENSP00000454987;ENSP00000455865;ENSP00000462762	2;2;1;1;1	2;2;1;1;1	2;2;1;1;1	>ENSP00000219473 pep:known chromosome:GRCh37:16:84733584:84813187:1 gene:ENSG00000103194 transcript:ENST00000219473 gene_biotype:protein_coding transcript_biotype:protein_coding;>ENSP00000457411 pep:known chromosome:GRCh37:16:84733610:84812800:1 gene:ENSG0	5	2	2	2	0	0	0	0	0	1	0	2	0	0	0	0	0	1	0	2	0	0	0	0	0	1	0	2	3.4	3.4	3.4	87.133	798	798;802;76;110;208	3.4	30458000	0	0	0	0	0	6784700	0	23674000
ENSP00000428866;ENSP00000430869;ENSP00000428816;ENSP00000428618;ENSP00000418447;ENSP00000384493;ENSP00000221138	ENSP00000428866;ENSP00000430869;ENSP00000428816;ENSP00000428618;ENSP00000418447;ENSP00000384493;ENSP00000221138	1;1;1;1;1;1;1	1;1;1;1;1;1;1	1;1;1;1;1;1;1	>ENSP00000428866 pep:putative chromosome:GRCh37:8:30651714:30667792:-1 gene:ENSG00000104695 transcript:ENST00000520056 gene_biotype:protein_coding transcript_biotype:protein_coding;>ENSP00000430869 pep:putative chromosome:GRCh37:5:133536679:133561245:-1 ge	7	1	1	1	0	0	0	0	0	0	1	0	0	0	0	0	0	0	1	0	0	0	0	0	0	0	1	0	12	12	12	14.491	125	125;126;145;184;309;309;309	0	1365800	0	0	0	0	0	0	1365800	0
ENSP00000221418;ENSP00000472322	ENSP00000221418;ENSP00000472322	2;1	2;1	2;1	>ENSP00000221418 pep:known chromosome:GRCh37:19:39306062:39322645:-1 gene:ENSG00000104823 transcript:ENST00000221418 gene_biotype:protein_coding transcript_biotype:protein_coding;>ENSP00000472322 pep:novel chromosome:GRCh37:19:39306497:39322401:-1 gene:ENS	2	2	2	2	0	0	0	0	0	0	2	1	0	0	0	0	0	0	2	1	0	0	0	0	0	0	2	1	13.1	13.1	13.1	35.816	328	328;267	5.2	10182000	0	0	0	0	0	0	9209500	972230
ENSP00000221419;ENSP00000469349;ENSP00000470231;ENSP00000373402;ENSP00000470059;ENSP00000471066;ENSP00000472150;ENSP00000373401;ENSP00000469913	ENSP00000221419;ENSP00000469349;ENSP00000470231;ENSP00000373402	33;26;25;25;11;5;5;4;4	33;26;25;25;11;5;5;4;4	33;26;25;25;11;5;5;4;4	>ENSP00000221419 pep:known chromosome:GRCh37:19:39327028:39340973:-1 gene:ENSG00000104824 transcript:ENST00000221419 gene_biotype:protein_coding transcript_biotype:protein_coding;>ENSP00000469349 pep:putative chromosome:GRCh37:19:39327035:39341795:-1 gene:	9	33	33	33	0	27	0	30	0	26	4	29	0	27	0	30	0	26	4	29	0	27	0	30	0	26	4	29	55	55	55	64.132	589	589;530;456;456;321;114;220;179;198	55	34567000000	0	2846600000	0	13286000000	0	4079000000	8598200	14346000000
ENSP00000221801;ENSP00000472419;ENSP00000469249;ENSP00000471350;ENSP00000472726;ENSP00000472805;ENSP00000471867;ENSP00000472433	ENSP00000221801;ENSP00000472419;ENSP00000469249;ENSP00000471350;ENSP00000472726	14;13;13;12;12;6;6;6	14;13;13;12;12;6;6;6	14;13;13;12;12;6;6;6	>ENSP00000221801 pep:known chromosome:GRCh37:19:40325098:40337054:-1 gene:ENSG00000105202 transcript:ENST00000221801 gene_biotype:protein_coding transcript_biotype:protein_coding;>ENSP00000472419 pep:putative chromosome:GRCh37:19:40325098:40331081:-1 gene:	8	14	14	14	0	8	0	11	0	10	3	9	0	8	0	11	0	10	3	9	0	8	0	11	0	10	3	9	53.6	53.6	53.6	33.784	321	321;229;244;228;273;157;178;182	26.8	805460000	0	60248000	0	486650000	0	96882000	12504000	149180000
ENSP00000465751;ENSP00000415078;ENSP00000248420;ENSP00000221899;ENSP00000466600;ENSP00000467149	ENSP00000465751;ENSP00000415078;ENSP00000248420;ENSP00000221899;ENSP00000466600;ENSP00000467149	2;2;2;2;1;1	2;2;2;2;1;1	2;2;2;2;1;1	>ENSP00000465751 pep:known chromosome:GRCh37:19:3610645:3626813:-1 gene:ENSG00000105298 transcript:ENST00000585942 gene_biotype:protein_coding transcript_biotype:nonsense_mediated_decay;>ENSP00000415078 pep:known chromosome:GRCh37:19:3610639:3626813:-1 gen	6	2	2	2	0	1	0	0	0	1	0	0	0	1	0	0	0	1	0	0	0	1	0	0	0	1	0	0	4.9	4.9	4.9	88.701	758	758;758;758;867;141;291	0	2814200	0	1808000	0	0	0	1006200	0	0
ENSP00000468476;ENSP00000467803;ENSP00000465596;ENSP00000221957	ENSP00000468476;ENSP00000467803;ENSP00000465596;ENSP00000221957	1;1;1;1	1;1;1;1	1;1;1;1	>ENSP00000468476 pep:novel chromosome:GRCh37:19:4838383:4859648:-1 gene:ENSG00000105355 transcript:ENST00000589163 gene_biotype:protein_coding transcript_biotype:protein_coding;>ENSP00000467803 pep:novel chromosome:GRCh37:19:4838381:4867665:-1 gene:ENSG000	4	1	1	1	0	0	0	0	0	0	1	0	0	0	0	0	0	0	1	0	0	0	0	0	0	0	1	0	9.2	9.2	9.2	31.872	292	292;422;433;434	0	865290	0	0	0	0	0	0	865290	0
ENSP00000222399;ENSP00000377191	ENSP00000222399;ENSP00000377191	1;1	1;1	1;1	>ENSP00000222399 pep:known chromosome:GRCh37:7:107564263:107643700:-1 gene:ENSG00000091136 transcript:ENST00000222399 gene_biotype:protein_coding transcript_biotype:protein_coding;>ENSP00000377191 pep:novel chromosome:GRCh37:7:107564248:107642472:-1 gene:E	2	1	1	1	0	0	0	0	0	0	1	0	0	0	0	0	0	0	1	0	0	0	0	0	0	0	1	0	1.1	1.1	1.1	198.04	1786	1786;1810	0	0	0	0	0	0	0	0	0	0
ENSP00000222690;ENSP00000406901;ENSP00000308405;ENSP00000296417;ENSP00000340708;ENSP00000397115;ENSP00000342714	ENSP00000222690;ENSP00000406901;ENSP00000308405;ENSP00000296417;ENSP00000340708	3;3;3;3;2;1;1	2;2;2;2;2;1;1	2;2;2;2;2;1;1	>ENSP00000222690 pep:known chromosome:GRCh37:7:44866390:44887676:-1 gene:ENSG00000105968 transcript:ENST00000222690 gene_biotype:protein_coding transcript_biotype:protein_coding;>ENSP00000406901 pep:putative chromosome:GRCh37:7:44874524:44887682:-1 gene:EN	7	3	2	2	3	1	2	1	1	1	3	1	2	0	1	0	0	0	2	0	2	0	1	0	0	0	2	0	48.2	40.4	40.4	12.146	114	114;122;128;128;102;76;90	7.9	69570000	24303000	0	4452600	0	0	0	40814000	0
ENSP00000223073;ENSP00000390517;ENSP00000418071;ENSP00000419840;ENSP00000420503	ENSP00000223073;ENSP00000390517	23;22;6;4;3	23;22;6;4;3	23;22;6;4;3	>ENSP00000223073 pep:known chromosome:GRCh37:7:127950437:127983962:-1 gene:ENSG00000106344 transcript:ENST00000223073 gene_biotype:protein_coding transcript_biotype:protein_coding;>ENSP00000390517 pep:novel chromosome:GRCh37:7:127950533:127983924:-1 gene:E	5	23	23	23	0	9	0	19	0	19	0	4	0	9	0	19	0	19	0	4	0	9	0	19	0	19	0	4	29	29	29	85.737	759	759;618;283;186;204	5.4	1156400000	0	52275000	0	533580000	0	488510000	0	82008000
ENSP00000416070;ENSP00000407551;ENSP00000223127	ENSP00000416070;ENSP00000407551;ENSP00000223127	1;1;1	1;1;1	1;1;1	>ENSP00000416070 pep:known chromosome:GRCh37:7:100859802:100861701:-1 gene:ENSG00000106397 transcript:ENST00000456079 gene_biotype:protein_coding transcript_biotype:protein_coding;>ENSP00000407551 pep:putative chromosome:GRCh37:7:100859444:100861275:-1 gen	3	1	1	1	0	0	0	0	0	0	1	0	0	0	0	0	0	0	1	0	0	0	0	0	0	0	1	0	21.1	21.1	21.1	8.4296	76	76;171;738	0	1120900	0	0	0	0	0	0	1120900	0
ENSP00000455744;ENSP00000223321;ENSP00000414832;ENSP00000456999;ENSP00000404858	ENSP00000455744;ENSP00000223321;ENSP00000414832;ENSP00000456999;ENSP00000404858	2;2;1;1;1	2;2;1;1;1	2;2;1;1;1	>ENSP00000455744 pep:known chromosome:GRCh37:7:42948872:42971773:-1 gene:ENSG00000256646 transcript:ENST00000442788 gene_biotype:protein_coding transcript_biotype:nonsense_mediated_decay;>ENSP00000223321 pep:known chromosome:GRCh37:7:42956460:42971822:-1 g	5	2	2	2	0	0	0	0	0	0	2	1	0	0	0	0	0	0	2	1	0	0	0	0	0	0	2	1	17.1	17.1	17.1	25.898	234	234;234;36;48;164	9	15695000	0	0	0	0	0	0	14905000	789240
ENSP00000369453;ENSP00000223951;ENSP00000440998;ENSP00000380479;ENSP00000369460;ENSP00000352612;ENSP00000412602	ENSP00000369453;ENSP00000223951;ENSP00000440998;ENSP00000380479;ENSP00000369460;ENSP00000352612;ENSP00000412602	3;3;3;3;3;3;2	1;1;1;1;1;1;1	1;1;1;1;1;1;1	>ENSP00000369453 pep:known chromosome:GRCh37:9:23690105:23821478:-1 gene:ENSG00000107105 transcript:ENST00000380110 gene_biotype:protein_coding transcript_biotype:protein_coding;>ENSP00000223951 pep:known chromosome:GRCh37:9:23690102:23821478:-1 gene:ENSG0	7	3	1	1	0	2	0	2	0	3	0	2	0	0	0	0	0	1	0	0	0	0	0	0	0	1	0	0	10.4	5.2	5.2	38.015	346	346;346;359;359;359;387;189	5.2	0	0	0	0	0	0	0	0	0
ENSP00000360711;ENSP00000360712;ENSP00000224073	ENSP00000360711;ENSP00000360712;ENSP00000224073	2;2;2	2;2;2	2;2;2	>ENSP00000360711 pep:known chromosome:GRCh37:9:139756942:139760718:-1 gene:ENSG00000107223 transcript:ENST00000371648 gene_biotype:protein_coding transcript_biotype:protein_coding;>ENSP00000360712 pep:known chromosome:GRCh37:9:139756571:139760737:-1 gene:E	3	2	2	2	0	0	0	0	0	0	0	2	0	0	0	0	0	0	0	2	0	0	0	0	0	0	0	2	16.5	16.5	16.5	15.48	139	139;141;148	16.5	13135000	0	0	0	0	0	0	0	13135000
ENSP00000446007;ENSP00000224237;ENSP00000435613;ENSP00000431702;ENSP00000391842;ENSP00000437182;ENSP00000363071;ENSP00000257860;ENSP00000403962;ENSP00000253408;ENSP00000468500;ENSP00000358865;ENSP00000412295;ENSP00000427872;ENSP00000410137;ENSP00000221166;ENSP00000465624;ENSP00000311997	ENSP00000446007;ENSP00000224237;ENSP00000435613;ENSP00000431702	40;40;36;20;11;5;5;5;3;3;3;2;2;2;2;2;1;1	40;40;36;20;11;5;5;5;3;3;3;2;2;2;2;2;1;1	36;36;32;18;11;3;3;3;1;1;1;2;2;2;2;2;1;1	>ENSP00000446007 pep:known chromosome:GRCh37:10:17270258:17279584:1 gene:ENSG00000026025 transcript:ENST00000544301 gene_biotype:protein_coding transcript_biotype:protein_coding;>ENSP00000224237 pep:known chromosome:GRCh37:10:17271277:17279592:1 gene:ENSG0	18	40	40	36	25	0	18	16	10	1	11	3	25	0	18	16	10	1	11	3	24	0	18	13	10	1	11	3	78.5	78.5	74.9	53.651	466	466;466;431;228;173;200;470;470;431;432;438;499;540;698;877;916;191;1020	9.2	1058900000	298370000	0	144730000	93247000	50286000	0	415670000	56607000
ENSP00000225298	ENSP00000225298	2	2	2	>ENSP00000225298 pep:known chromosome:GRCh37:17:49337889:49375294:1 gene:ENSG00000011260 transcript:ENST00000225298 gene_biotype:protein_coding transcript_biotype:protein_coding	1	2	2	2	0	0	0	1	0	2	0	0	0	0	0	1	0	2	0	0	0	0	0	1	0	2	0	0	5.6	5.6	5.6	62.003	556	556	0	15749000	0	0	0	4316700	0	11432000	0	0
ENSP00000225388	ENSP00000225388	1	1	1	>ENSP00000225388 pep:known chromosome:GRCh37:17:27583241:27621136:-1 gene:ENSG00000108256 transcript:ENST00000225388 gene_biotype:protein_coding transcript_biotype:protein_coding	1	1	1	1	0	0	0	0	0	0	0	1	0	0	0	0	0	0	0	1	0	0	0	0	0	0	0	1	1.6	1.6	1.6	76.12	695	695	1.6	7238000	0	0	0	0	0	0	0	7238000
ENSP00000225402;ENSP00000465512	ENSP00000225402	3;1	3;1	3;1	>ENSP00000225402 pep:known chromosome:GRCh37:17:35306175:35414171:1 gene:ENSG00000108270 transcript:ENST00000225402 gene_biotype:protein_coding transcript_biotype:protein_coding	2	3	3	3	0	0	0	3	0	1	0	0	0	0	0	3	0	1	0	0	0	0	0	3	0	1	0	0	8.4	8.4	8.4	63.132	560	560;98	0	54011000	0	0	0	33583000	0	20429000	0	0
ENSP00000462556;ENSP00000462128;ENSP00000463198;ENSP00000225426	ENSP00000462556;ENSP00000462128;ENSP00000463198;ENSP00000225426	1;1;1;1	1;1;1;1	1;1;1;1	>ENSP00000462556 pep:known chromosome:GRCh37:17:36909017:36920478:1 gene:ENSG00000108294 transcript:ENST00000584662 gene_biotype:protein_coding transcript_biotype:nonsense_mediated_decay;>ENSP00000462128 pep:known chromosome:GRCh37:17:36909026:36920478:1 g	4	1	1	1	0	0	0	0	0	0	1	0	0	0	0	0	0	0	1	0	0	0	0	0	0	0	1	0	16.8	16.8	16.8	12.082	107	107;112;145;205	0	1601000	0	0	0	0	0	0	1601000	0
ENSP00000463329;ENSP00000463985;ENSP00000464538;ENSP00000462938;ENSP00000225430	ENSP00000463329;ENSP00000463985;ENSP00000464538;ENSP00000462938;ENSP00000225430	1;1;1;1;1	1;1;1;1;1	1;1;1;1;1	>ENSP00000463329 pep:putative chromosome:GRCh37:17:37357385:37359332:1 gene:ENSG00000108298 transcript:ENST00000585199 gene_biotype:protein_coding transcript_biotype:protein_coding;>ENSP00000463985 pep:putative chromosome:GRCh37:17:37356569:37360980:1 gene	5	1	1	1	0	0	0	0	0	0	1	0	0	0	0	0	0	0	1	0	0	0	0	0	0	0	1	0	13.3	13.3	13.3	15.003	128	128;193;194;194;196	0	625620	0	0	0	0	0	0	625620	0
ENSP00000465985;ENSP00000385413;ENSP00000462242;ENSP00000379670;ENSP00000336687;ENSP00000377060;ENSP00000225603	ENSP00000465985;ENSP00000385413;ENSP00000462242;ENSP00000379670;ENSP00000336687;ENSP00000377060;ENSP00000225603	1;1;1;1;1;1;1	1;1;1;1;1;1;1	1;1;1;1;1;1;1	>ENSP00000465985 pep:putative chromosome:GRCh37:17:46152288:46178649:-1 gene:ENSG00000108468 transcript:ENST00000495350 gene_biotype:protein_coding transcript_biotype:protein_coding;>ENSP00000385413 pep:novel chromosome:GRCh37:17:46148861:46178664:-1 gene:	7	1	1	1	0	0	0	0	0	0	1	0	0	0	0	0	0	0	1	0	0	0	0	0	0	0	1	0	11.6	11.6	11.6	15.981	138	138;168;174;183;183;185;185	0	7543700	0	0	0	0	0	0	7543700	0
ENSP00000225655;ENSP00000460363;ENSP00000465019	ENSP00000225655;ENSP00000460363;ENSP00000465019	4;3;2	4;3;2	4;3;2	>ENSP00000225655 pep:known chromosome:GRCh37:17:4848947:4852309:-1 gene:ENSG00000108518 transcript:ENST00000225655 gene_biotype:protein_coding transcript_biotype:protein_coding;>ENSP00000460363 pep:putative chromosome:GRCh37:17:4849988:4852356:-1 gene:ENSG	3	4	4	4	4	0	3	1	1	0	4	1	4	0	3	1	1	0	4	1	4	0	3	1	1	0	4	1	32.9	32.9	32.9	15.054	140	140;165;104	10	63844000	19196000	0	10796000	5400900	5355500	0	22730000	364480
ENSP00000225698	ENSP00000225698	1	1	1	>ENSP00000225698 pep:known chromosome:GRCh37:17:5336097:5342475:-1 gene:ENSG00000108561 transcript:ENST00000225698 gene_biotype:protein_coding transcript_biotype:protein_coding	1	1	1	1	0	0	0	0	0	0	1	1	0	0	0	0	0	0	1	1	0	0	0	0	0	0	1	1	5	5	5	31.362	282	282	5	22219000	0	0	0	0	0	0	21120000	1099600
ENSP00000459637;ENSP00000225792;ENSP00000462885;ENSP00000460989;ENSP00000403085;ENSP00000463923;ENSP00000464337;ENSP00000462206;ENSP00000462596;ENSP00000463975;ENSP00000462093;ENSP00000464659;ENSP00000463384;ENSP00000462222;ENSP00000462587;ENSP00000462191;ENSP00000440276;ENSP00000463168;ENSP00000464304;ENSP00000464566;ENSP00000463541;ENSP00000464064	ENSP00000459637;ENSP00000225792;ENSP00000462885;ENSP00000460989;ENSP00000403085;ENSP00000463923	50;50;48;48;47;26;20;16;15;15;14;13;13;11;10;10;10;4;2;1;1;1	50;50;48;48;47;26;20;16;15;15;14;13;13;11;10;10;10;4;2;1;1;1	42;42;40;40;39;23;19;16;15;15;14;8;8;5;10;10;10;4;2;1;1;1	>ENSP00000459637 pep:known chromosome:GRCh37:HG183_PATCH:62576980:62583881:-1 gene:ENSG00000263077 transcript:ENST00000574715 gene_biotype:protein_coding transcript_biotype:protein_coding;>ENSP00000225792 pep:known chromosome:GRCh37:17:62495734:62502639:-1	22	50	50	42	0	31	3	42	1	29	6	43	0	31	3	42	1	29	6	43	0	25	2	35	0	23	4	36	63.2	63.2	55	69.147	614	614;614;614;614;535;269;212;120;93;99;83;153;153;166;71;92;96;44;65;38;46;52	56.4	20042000000	0	1825700000	4313700	6635000000	6953000	4265200000	59176000	7245200000
ENSP00000378127;ENSP00000226796	ENSP00000378127;ENSP00000226796	4;4	3;3	3;3	>ENSP00000378127 pep:known chromosome:GRCh37:4:110736666:110745893:1 gene:ENSG00000109534 transcript:ENST00000394631 gene_biotype:protein_coding transcript_biotype:protein_coding;>ENSP00000226796 pep:known chromosome:GRCh37:4:110736709:110745893:1 gene:ENS	2	4	3	3	0	0	1	2	0	0	0	3	0	0	0	1	0	0	0	3	0	0	0	1	0	0	0	3	13.8	10.1	10.1	22.348	217	217;217	10.1	57765000	0	0	0	5989300	0	0	0	51776000
ENSP00000437125;ENSP00000432083;ENSP00000227378;ENSP00000433584;ENSP00000404372;ENSP00000432884;ENSP00000437189;ENSP00000433316;ENSP00000435154;ENSP00000378199;ENSP00000247207;ENSP00000434415;ENSP00000436183;ENSP00000431641;ENSP00000436762;ENSP00000434851;ENSP00000434565;ENSP00000435019;ENSP00000435908;ENSP00000449476;ENSP00000449237;ENSP00000448961;ENSP00000448125	ENSP00000437125;ENSP00000432083;ENSP00000227378;ENSP00000433584;ENSP00000404372;ENSP00000432884;ENSP00000437189	20;20;20;19;18;13;13;9;8;8;8;7;7;7;6;5;5;2;2;2;2;2;2	20;20;20;19;18;13;13;9;8;8;8;7;7;7;6;5;5;2;2;2;2;2;2	17;17;17;16;15;11;11;8;6;5;5;6;6;6;4;4;4;2;2;0;0;0;0	>ENSP00000437125 pep:putative chromosome:GRCh37:11:122928197:122932497:-1 gene:ENSG00000109971 transcript:ENST00000532636 gene_biotype:protein_coding transcript_biotype:protein_coding;>ENSP00000432083 pep:known chromosome:GRCh37:11:122928197:122933043:-1 g	23	20	20	17	13	0	6	1	4	0	12	2	13	0	6	1	4	0	12	2	10	0	4	0	4	0	11	2	44.1	44.1	40.7	70.897	646	646;646;646;627;493;312;500;410;187;639;639;171;178;184;168;132;137;151;223;232;232;232;232	3.7	159630000	56191000	0	9201200	323710	10491000	0	82058000	1364900
ENSP00000227524	ENSP00000227524	2	2	2	>ENSP00000227524 pep:known chromosome:GRCh37:11:60658202:60674060:-1 gene:ENSG00000110107 transcript:ENST00000227524 gene_biotype:protein_coding transcript_biotype:protein_coding	1	2	2	2	0	0	0	0	0	0	2	0	0	0	0	0	0	0	2	0	0	0	0	0	0	0	2	0	14.1	14.1	14.1	55.18	504	504	0	5925600	0	0	0	0	0	0	5925600	0
ENSP00000228140;ENSP00000435777;ENSP00000432096	ENSP00000228140;ENSP00000435777;ENSP00000432096	2;2;1	2;2;1	2;2;1	>ENSP00000228140 pep:putative chromosome:GRCh37:11:17095936:17099213:-1 gene:ENSG00000110700 transcript:ENST00000228140 gene_biotype:protein_coding transcript_biotype:protein_coding;>ENSP00000435777 pep:known chromosome:GRCh37:11:17095936:17099334:-1 gene:	3	2	2	2	0	0	0	1	0	1	1	1	0	0	0	1	0	1	1	1	0	0	0	1	0	1	1	1	16.9	16.9	16.9	16.733	148	148;151;116	10.1	10317000	0	0	0	3159000	0	4635800	2522400	0
ENSP00000228251;ENSP00000441447	ENSP00000228251	17;3	11;3	2;1	>ENSP00000228251 pep:known chromosome:GRCh37:12:10851812:10875911:-1 gene:ENSG00000060138 transcript:ENST00000228251 gene_biotype:protein_coding transcript_biotype:protein_coding	2	17	11	2	0	2	0	3	0	14	0	16	0	0	0	2	0	9	0	11	0	0	0	0	0	2	0	2	65.9	59.4	13.2	40.089	372	372;170	63.7	1174300000	0	0	0	11799000	0	282120000	0	880370000
ENSP00000446598;ENSP00000413221;ENSP00000228825	ENSP00000446598;ENSP00000413221;ENSP00000228825	1;1;1	1;1;1	1;1;1	>ENSP00000446598 pep:putative chromosome:GRCh37:12:110874463:110883392:-1 gene:ENSG00000111229 transcript:ENST00000547365 gene_biotype:protein_coding transcript_biotype:protein_coding;>ENSP00000413221 pep:putative chromosome:GRCh37:12:110873983:110888116:-	3	1	1	1	0	0	0	0	0	0	1	0	0	0	0	0	0	0	1	0	0	0	0	0	0	0	1	0	15.5	15.5	15.5	9.7261	84	84;99;178	0	791100	0	0	0	0	0	0	791100	0
ENSP00000332194;ENSP00000228929;ENSP00000464221;ENSP00000461954;ENSP00000358158;ENSP00000358155	ENSP00000332194;ENSP00000228929;ENSP00000464221;ENSP00000461954;ENSP00000358158;ENSP00000358155	5;5;5;5;5;5	1;1;1;1;1;1	1;1;1;1;1;1	>ENSP00000332194 pep:known chromosome:GRCh37:1:149858525:149858961:1 gene:ENSG00000184260 transcript:ENST00000331380 gene_biotype:protein_coding transcript_biotype:protein_coding;>ENSP00000228929 pep:known chromosome:GRCh37:HG1287_PATCH:150498482:150498918	6	5	1	1	4	2	3	4	2	2	5	3	1	0	0	1	0	0	1	1	1	0	0	1	0	0	1	1	58.1	22.5	22.5	13.988	129	129;129;130;130;130;130	44.2	222930000	123810000	0	0	3744100	0	0	65824000	29558000
ENSP00000411740;ENSP00000229214	ENSP00000411740;ENSP00000229214	4;4	4;4	4;4	>ENSP00000411740 pep:novel chromosome:GRCh37:12:75893589:75905377:-1 gene:ENSG00000111615 transcript:ENST00000438169 gene_biotype:protein_coding transcript_biotype:protein_coding;>ENSP00000229214 pep:known chromosome:GRCh37:12:75890684:75905401:-1 gene:ENS	2	4	4	4	0	0	0	2	0	4	0	0	0	0	0	2	0	4	0	0	0	0	0	2	0	4	0	0	13	13	13	36.788	324	324;381	0	84618000	0	0	0	15353000	0	69265000	0	0
ENSP00000380070;ENSP00000380068;ENSP00000229239;ENSP00000380067;ENSP00000380065	ENSP00000380070;ENSP00000380068;ENSP00000229239;ENSP00000380067;ENSP00000380065	17;17;17;14;11	17;17;17;14;11	17;17;17;14;11	>ENSP00000380070 pep:known chromosome:GRCh37:12:6643700:6647525:1 gene:ENSG00000111640 transcript:ENST00000396861 gene_biotype:protein_coding transcript_biotype:protein_coding;>ENSP00000380068 pep:known chromosome:GRCh37:12:6643920:6647505:1 gene:ENSG00000	5	17	17	17	8	2	9	4	2	0	13	5	8	2	9	4	2	0	13	5	8	2	9	4	2	0	13	5	69.3	69.3	69.3	36.053	335	335;335;335;293;260	28.4	870100000	153430000	18328000	60206000	38099000	5223800	0	528340000	66475000
ENSP00000470388;ENSP00000373883;ENSP00000472079;ENSP00000229268	ENSP00000470388;ENSP00000373883;ENSP00000472079;ENSP00000229268	1;1;1;1	1;1;1;1	1;1;1;1	>ENSP00000470388 pep:known chromosome:GRCh37:HG344_PATCH:6961312:6975784:1 gene:ENSG00000268462 transcript:ENST00000597018 gene_biotype:protein_coding transcript_biotype:protein_coding;>ENSP00000373883 pep:known chromosome:GRCh37:12:6961312:6975784:1 gene:	4	1	1	1	0	0	0	0	0	0	1	0	0	0	0	0	0	0	1	0	0	0	0	0	0	0	1	0	2.9	2.9	2.9	93.307	835	835;835;858;858	0	0	0	0	0	0	0	0	0	0
ENSP00000469350;ENSP00000379933;ENSP00000469782;ENSP00000229270;ENSP00000469966;ENSP00000443599	ENSP00000469350;ENSP00000379933;ENSP00000469782;ENSP00000229270;ENSP00000469966;ENSP00000443599	5;5;5;5;4;4	5;5;5;5;4;4	5;5;5;5;4;4	>ENSP00000469350 pep:known chromosome:GRCh37:HG344_PATCH:6976693:6980103:1 gene:ENSG00000268548 transcript:ENST00000595390 gene_biotype:protein_coding transcript_biotype:protein_coding;>ENSP00000379933 pep:known chromosome:GRCh37:12:6976693:6980103:1 gene:	6	5	5	5	1	0	4	1	0	0	2	2	1	0	4	1	0	0	2	2	1	0	4	1	0	0	2	2	29.7	29.7	29.7	26.669	249	249;249;286;286;167;167	17.7	76639000	1357100	0	3606900	2793300	0	0	58609000	10273000
ENSP00000379386;ENSP00000229319;ENSP00000442680;ENSP00000398015;ENSP00000379385	ENSP00000379386;ENSP00000229319;ENSP00000442680;ENSP00000398015;ENSP00000379385	7;7;6;6;6	7;7;6;6;6	7;7;6;6;6	>ENSP00000379386 pep:known chromosome:GRCh37:12:21788276:21810728:-1 gene:ENSG00000111716 transcript:ENST00000396076 gene_biotype:protein_coding transcript_biotype:protein_coding;>ENSP00000229319 pep:known chromosome:GRCh37:12:21788276:21810776:-1 gene:ENS	5	7	7	7	2	0	0	0	0	0	6	1	2	0	0	0	0	0	6	1	2	0	0	0	0	0	6	1	21	21	21	36.638	334	334;334;102;137;232	4.5	20796000	2027000	0	0	0	0	0	15305000	3464700
ENSP00000441883;ENSP00000443994;ENSP00000229340	ENSP00000441883;ENSP00000443994;ENSP00000229340	1;1;1	1;1;1	1;1;1	>ENSP00000441883 pep:novel chromosome:GRCh37:12:120534708:120554571:-1 gene:ENSG00000111737 transcript:ENST00000534951 gene_biotype:protein_coding transcript_biotype:protein_coding;>ENSP00000443994 pep:novel chromosome:GRCh37:12:120535050:120554540:-1 gene	3	1	1	1	0	0	0	0	0	0	1	0	0	0	0	0	0	0	1	0	0	0	0	0	0	0	1	0	12.5	12.5	12.5	17.058	152	152;185;201	0	481450	0	0	0	0	0	0	481450	0
ENSP00000229390;ENSP00000449030	ENSP00000229390;ENSP00000449030	19;11	18;11	18;11	>ENSP00000229390 pep:known chromosome:GRCh37:12:120899471:120907596:-1 gene:ENSG00000111786 transcript:ENST00000229390 gene_biotype:protein_coding transcript_biotype:protein_coding;>ENSP00000449030 pep:putative chromosome:GRCh37:12:120901781:120907374:-1 g	2	19	18	18	0	13	0	14	1	15	1	19	0	12	0	13	1	14	1	18	0	12	0	13	1	14	1	18	64.7	61.5	61.5	25.542	221	221;110	64.7	2571600000	0	249230000	0	837170000	771690	669800000	5960000	808650000
ENSP00000230050	ENSP00000230050	1	1	1	>ENSP00000230050 pep:known chromosome:GRCh37:6:133135580:133138703:1 gene:ENSG00000112306 transcript:ENST00000230050 gene_biotype:protein_coding transcript_biotype:protein_coding	1	1	1	1	1	0	0	0	1	0	1	0	1	0	0	0	1	0	1	0	1	0	0	0	1	0	1	0	16.7	16.7	16.7	14.515	132	132	0	24731000	11549000	0	0	0	4121900	0	9060700	0
ENSP00000230340;ENSP00000417813;ENSP00000362087	ENSP00000230340	6;2;1	6;2;1	6;2;1	>ENSP00000230340 pep:known chromosome:GRCh37:6:41888926:41900784:1 gene:ENSG00000112578 transcript:ENST00000230340 gene_biotype:protein_coding transcript_biotype:protein_coding	3	6	6	6	0	0	0	5	0	4	0	0	0	0	0	5	0	4	0	0	0	0	0	5	0	4	0	0	15.6	15.6	15.6	49.601	437	437;194;183	0	68413000	0	0	0	31067000	0	37346000	0	0
ENSP00000230413;ENSP00000373404	ENSP00000230413;ENSP00000373404	1;1	1;1	1;1	>ENSP00000230413 pep:putative chromosome:GRCh37:6:43021970:43027132:-1 gene:ENSG00000112651 transcript:ENST00000230413 gene_biotype:protein_coding transcript_biotype:protein_coding;>ENSP00000373404 pep:known chromosome:GRCh37:6:43021767:43027544:-1 gene:EN	2	1	1	1	0	0	0	0	0	1	0	0	0	0	0	0	0	1	0	0	0	0	0	0	0	1	0	0	11.1	11.1	11.1	24.43	225	225;305	0	16339000	0	0	0	0	0	16339000	0	0
ENSP00000422979;ENSP00000230459;ENSP00000359106;ENSP00000359098	ENSP00000422979;ENSP00000230459;ENSP00000359106;ENSP00000359098	1;1;1;1	1;1;1;1	1;1;1;1	>ENSP00000422979 pep:novel chromosome:GRCh37:6:75947505:75953504:-1 gene:ENSG00000112695 transcript:ENST00000460985 gene_biotype:protein_coding transcript_biotype:protein_coding;>ENSP00000230459 pep:known chromosome:GRCh37:6:75947393:75953644:-1 gene:ENSG0	4	1	1	1	0	0	0	0	0	0	1	0	0	0	0	0	0	0	1	0	0	0	0	0	0	0	1	0	45.3	45.3	45.3	5.8468	53	53;83;115;115	0	390860	0	0	0	0	0	0	390860	0
ENSP00000422125;ENSP00000230640	ENSP00000422125;ENSP00000230640	1;1	1;1	1;1	>ENSP00000422125 pep:known chromosome:GRCh37:5:54618155:54640448:1 gene:ENSG00000039123 transcript:ENST00000505565 gene_biotype:protein_coding transcript_biotype:nonsense_mediated_decay;>ENSP00000230640 pep:known chromosome:GRCh37:5:54603588:54721409:1 gen	2	1	1	1	0	0	0	1	0	1	0	1	0	0	0	1	0	1	0	1	0	0	0	1	0	1	0	1	15.9	15.9	15.9	9.6948	88	88;1042	15.9	6279300	0	0	0	934720	0	5011900	0	332630
ENSP00000430885;ENSP00000429995;ENSP00000430774;ENSP00000429996;ENSP00000429415;ENSP00000331708;ENSP00000429472;ENSP00000431067;ENSP00000429961;ENSP00000429686;ENSP00000231487	ENSP00000430885;ENSP00000429995;ENSP00000430774;ENSP00000429996;ENSP00000429415;ENSP00000331708;ENSP00000429472;ENSP00000431067;ENSP00000429961;ENSP00000429686;ENSP00000231487	1;1;1;1;1;1;1;1;1;1;1	1;1;1;1;1;1;1;1;1;1;1	1;1;1;1;1;1;1;1;1;1;1	>ENSP00000430885 pep:known chromosome:GRCh37:5:133494171:133512649:-1 gene:ENSG00000113558 transcript:ENST00000519054 gene_biotype:protein_coding transcript_biotype:nonsense_mediated_decay;>ENSP00000429995 pep:known chromosome:GRCh37:5:133493201:133512641:	11	1	1	1	0	0	0	0	0	0	1	0	0	0	0	0	0	0	1	0	0	0	0	0	0	0	1	0	43.6	43.6	43.6	4.321	39	39;41;91;102;142;158;160;163;163;163;163	0	1928600	0	0	0	0	0	0	1928600	0
ENSP00000405719;ENSP00000397427;ENSP00000405546;ENSP00000231751;ENSP00000400254;ENSP00000395234	ENSP00000405719;ENSP00000397427;ENSP00000405546;ENSP00000231751;ENSP00000400254;ENSP00000395234	2;2;2;2;1;1	2;2;2;2;1;1	2;2;2;2;1;1	>ENSP00000405719 pep:known chromosome:GRCh37:3:46477510:46505161:-1 gene:ENSG00000012223 transcript:ENST00000426532 gene_biotype:protein_coding transcript_biotype:protein_coding;>ENSP00000397427 pep:novel chromosome:GRCh37:3:46477692:46526724:-1 gene:ENSG0	6	2	2	2	2	0	0	0	0	0	0	0	2	0	0	0	0	0	0	0	2	0	0	0	0	0	0	0	5.1	5.1	5.1	73.16	666	666;696;708;710;122;182	0	4811300	4811300	0	0	0	0	0	0	0
ENSP00000349819;ENSP00000232447;ENSP00000351339;ENSP00000415599;ENSP00000295956;ENSP00000420213;ENSP00000418510;ENSP00000414532	ENSP00000349819;ENSP00000232447;ENSP00000351339;ENSP00000415599;ENSP00000295956;ENSP00000420213;ENSP00000418510;ENSP00000414532	5;5;5;5;5;5;4;4	5;5;5;5;5;5;4;4	4;4;4;4;4;4;4;4	>ENSP00000349819 pep:known chromosome:GRCh37:3:57994127:58157982:1 gene:ENSG00000136068 transcript:ENST00000357272 gene_biotype:protein_coding transcript_biotype:protein_coding;>ENSP00000232447 pep:known chromosome:GRCh37:3:57994127:58157982:1 gene:ENSG000	8	5	5	4	0	0	0	0	0	0	5	1	0	0	0	0	0	0	5	1	0	0	0	0	0	0	4	1	6.7	6.7	5.8	230.78	2150	2150;2561;2578;2591;2602;2633;2409;2422	1.3	38351000	0	0	0	0	0	0	34896000	3455100
ENSP00000232978	ENSP00000232978	1	1	1	>ENSP00000232978 pep:known chromosome:GRCh37:3:42642106:42690227:1 gene:ENSG00000114857 transcript:ENST00000232978 gene_biotype:protein_coding transcript_biotype:protein_coding	1	1	1	1	0	0	0	0	0	1	1	1	0	0	0	0	0	1	1	1	0	0	0	0	0	1	1	1	1.2	1.2	1.2	165.67	1462	1462	1.2	18771000	0	0	0	0	0	10648000	1737900	6385500
ENSP00000233078;ENSP00000337132;ENSP00000467613;ENSP00000465067;ENSP00000465433	ENSP00000233078;ENSP00000337132;ENSP00000467613;ENSP00000465067	14;13;11;9;1	14;13;11;9;1	14;13;11;9;1	>ENSP00000233078 pep:known chromosome:GRCh37:19:1407612:1435686:1 gene:ENSG00000071626 transcript:ENST00000233078 gene_biotype:protein_coding transcript_biotype:protein_coding;>ENSP00000337132 pep:known chromosome:GRCh37:19:1407584:1435683:1 gene:ENSG00000	5	14	14	14	0	9	1	9	0	10	1	11	0	9	1	9	0	10	1	11	0	9	1	9	0	10	1	11	39.3	39.3	39.3	43.383	407	407;378;225;321;206	28.3	8467000000	0	353490000	894610	1820500000	0	1447100000	2049200	4842900000
ENSP00000377945;ENSP00000233114;ENSP00000438144;ENSP00000409027;ENSP00000394504;ENSP00000386743;ENSP00000386719;ENSP00000410073;ENSP00000446395	ENSP00000377945;ENSP00000233114;ENSP00000438144;ENSP00000409027;ENSP00000394504;ENSP00000386743;ENSP00000386719;ENSP00000410073;ENSP00000446395	2;2;2;1;1;1;1;1;1	2;2;2;1;1;1;1;1;1	2;2;2;1;1;1;1;1;1	>ENSP00000377945 pep:known chromosome:GRCh37:2:63821434:63834328:1 gene:ENSG00000014641 transcript:ENST00000394423 gene_biotype:protein_coding transcript_biotype:protein_coding;>ENSP00000233114 pep:known chromosome:GRCh37:2:63815743:63834331:1 gene:ENSG000	9	2	2	2	0	0	0	0	0	0	2	0	0	0	0	0	0	0	2	0	0	0	0	0	0	0	2	0	8.7	8.7	8.7	36.426	334	334;334;352;114;120;169;210;222;245	0	1584200	0	0	0	0	0	0	1584200	0
ENSP00000233143;CON__P21752	ENSP00000233143;CON__P21752	2;1	2;1	2;1	>ENSP00000233143 pep:known chromosome:GRCh37:2:85132749:85133795:1 gene:ENSG00000034510 transcript:ENST00000233143 gene_biotype:protein_coding transcript_biotype:protein_coding;>P21752 SWISS-PROT:P21752 (Bos taurus) Thymosin beta-9	2	2	2	2	1	0	1	1	2	0	0	0	1	0	1	1	2	0	0	0	1	0	1	1	2	0	0	0	61.4	61.4	61.4	5.0256	44	44;42	0	6915100	2375000	0	2613600	835960	1090500	0	0	0
ENSP00000233893;ENSP00000387101;ENSP00000386447	ENSP00000233893;ENSP00000387101;ENSP00000386447	2;1;1	2;1;1	2;1;1	>ENSP00000233893 pep:known chromosome:GRCh37:2:198364718:198368181:1 gene:ENSG00000115541 transcript:ENST00000233893 gene_biotype:protein_coding transcript_biotype:protein_coding;>ENSP00000387101 pep:novel chromosome:GRCh37:2:198364864:198368020:1 gene:ENS	3	2	2	2	0	0	1	0	0	0	2	1	0	0	1	0	0	0	2	1	0	0	1	0	0	0	2	1	25.5	25.5	25.5	10.932	102	102;47;101	11.8	9160000	0	0	430710	0	0	0	7836000	893230
ENSP00000234170;ENSP00000391881	ENSP00000234170	11;1	11;1	11;1	>ENSP00000234170 pep:known chromosome:GRCh37:2:37428755:37458856:-1 gene:ENSG00000115816 transcript:ENST00000234170 gene_biotype:protein_coding transcript_biotype:protein_coding	2	11	11	11	0	0	0	7	0	7	0	0	0	0	0	7	0	7	0	0	0	0	0	7	0	7	0	0	14.7	14.7	14.7	120.97	1054	1054;146	0	67587000	0	0	0	32354000	0	35233000	0	0
ENSP00000234590;ENSP00000466406;ENSP00000467802;ENSP00000466752;ENSP00000470907;ENSP00000445788;ENSP00000472151;ENSP00000443117;ENSP00000471107;ENSP00000441740;ENSP00000464874;ENSP00000428502;ENSP00000471488;ENSP00000441521;ENSP00000428811;ENSP00000467444;ENSP00000465697;ENSP00000430055;ENSP00000471702;ENSP00000438062;ENSP00000472460;ENSP00000472401;ENSP00000446195;ENSP00000441490;ENSP00000430636…	ENSP00000234590	16;6;3;3;1;1;1;1;1;1;1;1;1;1;1;1;1;1;1;1;1;1;1;1;1;1;1;1;1;1;1;1;1	16;6;3;3;1;1;1;1;1;1;1;1;1;1;1;1;1;1;1;1;1;1;1;1;1;1;1;1;1;1;1;1;1	16;6;3;3;1;1;1;1;1;1;1;1;1;1;1;1;1;1;1;1;1;1;1;1;1;1;1;1;1;1;1;1;1	>ENSP00000234590 pep:known chromosome:GRCh37:1:8921061:8938749:-1 gene:ENSG00000074800 transcript:ENST00000234590 gene_biotype:protein_coding transcript_biotype:protein_coding	33	16	16	16	12	1	11	5	3	0	10	6	12	1	11	5	3	0	10	6	12	1	11	5	3	0	10	6	48.6	48.6	48.6	47.168	434	434;195;63;87;103;103;107;107;125;125;148;148;152;152;154;196;212;283;315;315;391;391;391;391;391;434;434;434;434;434;434;434;434	23.3	543170000	51982000	923180	33985000	10304000	20797000	0	380910000	44266000
ENSP00000236051;ENSP00000407323	ENSP00000236051;ENSP00000407323	11;11	11;11	11;11	>ENSP00000236051 pep:known chromosome:GRCh37:1:43629855:43637931:-1 gene:ENSG00000117395 transcript:ENST00000236051 gene_biotype:protein_coding transcript_biotype:protein_coding;>ENSP00000407323 pep:known chromosome:GRCh37:1:43629846:43638241:-1 gene:ENSG0	2	11	11	11	0	1	0	11	0	6	0	1	0	1	0	11	0	6	0	1	0	1	0	11	0	6	0	1	38.9	38.9	38.9	34.852	306	306;361	3.3	205310000	0	2164700	0	138750000	0	63118000	0	1277800
ENSP00000412788;ENSP00000236228;ENSP00000359217;ENSP00000359216;ENSP00000377738;ENSP00000442475	ENSP00000412788;ENSP00000236228;ENSP00000359217;ENSP00000359216;ENSP00000377738	8;8;7;7;5;3	8;8;7;7;5;3	8;8;7;7;5;3	>ENSP00000412788 pep:known chromosome:GRCh37:1:97187378:97280349:1 gene:ENSG00000117569 transcript:ENST00000426398 gene_biotype:protein_coding transcript_biotype:protein_coding;>ENSP00000236228 pep:known chromosome:GRCh37:1:97187339:97280349:1 gene:ENSG000	6	8	8	8	0	3	0	5	0	2	0	7	0	3	0	5	0	2	0	7	0	3	0	5	0	2	0	7	25.2	25.2	25.2	57.49	531	531;532;536;537;548;325	23.5	176620000	0	14601000	0	27596000	0	22896000	0	111530000
ENSP00000356164;ENSP00000404902;ENSP00000415036;ENSP00000415840;ENSP00000236671	ENSP00000356164;ENSP00000404902;ENSP00000415036;ENSP00000415840;ENSP00000236671	2;2;2;2;2	2;2;2;2;2	2;2;2;2;2	>ENSP00000356164 pep:putative chromosome:GRCh37:11:1778554:1783633:-1 gene:ENSG00000117984 transcript:ENST00000367196 gene_biotype:protein_coding transcript_biotype:protein_coding;>ENSP00000404902 pep:known chromosome:GRCh37:11:1774005:1785131:-1 gene:ENSG	5	2	2	2	2	0	0	0	0	0	0	0	2	0	0	0	0	0	0	0	2	0	0	0	0	0	0	0	14.1	14.1	14.1	21.49	199	199;276;299;379;412	0	14617000	14617000	0	0	0	0	0	0	0
ENSP00000364478;ENSP00000364472;ENSP00000364469;ENSP00000352471;ENSP00000236850	ENSP00000364478;ENSP00000364472;ENSP00000364469;ENSP00000352471;ENSP00000236850	1;1;1;1;1	1;1;1;1;1	1;1;1;1;1	>ENSP00000364478 pep:putative chromosome:GRCh37:11:116706467:116708326:-1 gene:ENSG00000118137 transcript:ENST00000375329 gene_biotype:protein_coding transcript_biotype:protein_coding;>ENSP00000364472 pep:known chromosome:GRCh37:11:116706467:116708330:-1 g	5	1	1	1	0	0	1	1	0	0	0	0	0	0	1	1	0	0	0	0	0	0	1	1	0	0	0	0	4.9	4.9	4.9	27.908	245	245;267;267;267;267	0	4093800	0	0	2157300	1936500	0	0	0	0
ENSP00000399917;ENSP00000397793;ENSP00000393501;ENSP00000407730;ENSP00000376056;ENSP00000376055;ENSP00000236957	ENSP00000399917;ENSP00000397793;ENSP00000393501;ENSP00000407730;ENSP00000376056;ENSP00000376055;ENSP00000236957	1;1;1;1;1;1;1	1;1;1;1;1;1;1	1;1;1;1;1;1;1	>ENSP00000399917 pep:known chromosome:GRCh37:2:207024658:207026178:1 gene:ENSG00000114942 transcript:ENST00000435123 gene_biotype:protein_coding transcript_biotype:nonsense_mediated_decay;>ENSP00000397793 pep:known chromosome:GRCh37:2:207024360:207027525:1	7	1	1	1	1	0	1	0	0	0	1	0	1	0	1	0	0	0	1	0	1	0	1	0	0	0	1	0	51.7	51.7	51.7	3.1045	29	29;68;68;123;225;225;225	0	3069800	1457200	0	522020	0	0	0	1090500	0
ENSP00000385990;ENSP00000384929;ENSP00000236980	ENSP00000385990;ENSP00000384929;ENSP00000236980	7;7;7	7;7;7	7;7;7	>ENSP00000385990 pep:known chromosome:GRCh37:2:207630156:207656613:1 gene:ENSG00000118246 transcript:ENST00000402774 gene_biotype:protein_coding transcript_biotype:protein_coding;>ENSP00000384929 pep:known chromosome:GRCh37:2:207630330:207656530:1 gene:ENS	3	7	7	7	0	0	0	0	0	3	0	6	0	0	0	0	0	3	0	6	0	0	0	0	0	3	0	6	13.9	13.9	13.9	81.462	710	710;710;710	13.8	88996000	0	0	0	0	0	16392000	0	72604000
ENSP00000362724;ENSP00000237530;ENSP00000409580	ENSP00000362724;ENSP00000237530	3;3;1	3;3;1	3;3;1	>ENSP00000362724 pep:novel chromosome:GRCh37:20:35807564:35870022:1 gene:ENSG00000118705 transcript:ENST00000373622 gene_biotype:protein_coding transcript_biotype:protein_coding;>ENSP00000237530 pep:known chromosome:GRCh37:20:35807449:35870022:1 gene:ENSG0	3	3	3	3	0	0	0	0	0	0	3	0	0	0	0	0	0	0	3	0	0	0	0	0	0	0	3	0	12	12	12	67.723	615	615;631;138	0	10194000	0	0	0	0	0	0	10194000	0
ENSP00000434682;ENSP00000400857;ENSP00000437972;ENSP00000366185;ENSP00000366188;ENSP00000436619;ENSP00000351170;ENSP00000238018	ENSP00000434682;ENSP00000400857;ENSP00000437972;ENSP00000366185;ENSP00000366188;ENSP00000436619;ENSP00000351170;ENSP00000238018	1;1;1;1;1;1;1;1	1;1;1;1;1;1;1;1	1;1;1;1;1;1;1;1	>ENSP00000434682 pep:known chromosome:GRCh37:9:74842872:74872109:1 gene:ENSG00000119125 transcript:ENST00000489618 gene_biotype:protein_coding transcript_biotype:nonsense_mediated_decay;>ENSP00000400857 pep:known chromosome:GRCh37:9:74842913:74867140:1 gen	8	1	1	1	0	0	0	0	0	0	1	0	0	0	0	0	0	0	1	0	0	0	0	0	0	0	1	0	18.8	18.8	18.8	18.939	176	176;179;380;393;410;454;454;471	0	1711100	0	0	0	0	0	0	1711100	0
ENSP00000238688;ENSP00000450909;ENSP00000450770;ENSP00000452057;ENSP00000450849;ENSP00000452329;ENSP00000450587;ENSP00000452162;ENSP00000451606	ENSP00000238688;ENSP00000450909;ENSP00000450770;ENSP00000452057;ENSP00000450849;ENSP00000452329	8;8;7;7;7;5;3;3;2	8;8;7;7;7;5;3;3;2	8;8;7;7;7;5;3;3;2	>ENSP00000238688 pep:novel chromosome:GRCh37:14:78174422:78183941:1 gene:ENSG00000119705 transcript:ENST00000238688 gene_biotype:protein_coding transcript_biotype:protein_coding;>ENSP00000450909 pep:known chromosome:GRCh37:14:78174414:78183941:1 gene:ENSG0	9	8	8	8	0	0	0	0	0	5	0	8	0	0	0	0	0	5	0	8	0	0	0	0	0	5	0	8	73.8	73.8	73.8	12.122	107	107;109;96;98;124;76;56;72;40	73.8	1070500000	0	0	0	0	0	292540000	0	777970000
ENSP00000240185;ENSP00000313129;ENSP00000465240;ENSP00000404666;ENSP00000465080	ENSP00000240185;ENSP00000313129;ENSP00000465240	25;23;18;10;4	25;23;18;10;4	2;0;0;2;0	>ENSP00000240185 pep:known chromosome:GRCh37:1:11072699:11084100:1 gene:ENSG00000120948 transcript:ENST00000240185 gene_biotype:protein_coding transcript_biotype:protein_coding;>ENSP00000313129 pep:putative chromosome:GRCh37:1:11073773:11084240:1 gene:ENSG	5	25	25	2	0	18	0	20	0	13	1	22	0	18	0	20	0	13	1	22	0	1	0	1	0	1	0	2	67.6	67.6	15.7	44.739	414	414;295;201;298;80	65	21267000000	0	2612500000	0	5634200000	0	5003700000	948500	8015600000
ENSP00000426123;ENSP00000420933;ENSP00000444253;ENSP00000425092;ENSP00000240304;ENSP00000376919	ENSP00000426123;ENSP00000420933;ENSP00000444253;ENSP00000425092;ENSP00000240304;ENSP00000376919	1;1;1;1;1;1	1;1;1;1;1;1	1;1;1;1;1;1	>ENSP00000426123 pep:putative chromosome:GRCh37:17:48797008:48818593:1 gene:ENSG00000108848 transcript:ENST00000510984 gene_biotype:protein_coding transcript_biotype:protein_coding;>ENSP00000420933 pep:novel chromosome:GRCh37:17:48796990:48819073:1 gene:EN	6	1	1	1	0	0	0	0	0	0	0	1	0	0	0	0	0	0	0	1	0	0	0	0	0	0	0	1	33.3	33.3	33.3	4.346	36	36;184;356;432;432;489	33.3	9022200	0	0	0	0	0	0	0	9022200
ENSP00000240316	ENSP00000240316	2	2	2	>ENSP00000240316 pep:known chromosome:GRCh37:17:55015548:55038415:-1 gene:ENSG00000121058 transcript:ENST00000240316 gene_biotype:protein_coding transcript_biotype:protein_coding	1	2	2	2	0	0	0	0	0	1	0	1	0	0	0	0	0	1	0	1	0	0	0	0	0	1	0	1	5.4	5.4	5.4	62.608	576	576	2.4	522950	0	0	0	0	0	0	0	522950
ENSP00000241502;ENSP00000393746;ENSP00000394631;ENSP00000391157;ENSP00000399896;ENSP00000400191;ENSP00000409257;ENSP00000389557;ENSP00000417742	ENSP00000241502;ENSP00000393746;ENSP00000394631;ENSP00000391157;ENSP00000399896	12;9;8;7;6;5;4;1;1	12;9;8;7;6;5;4;1;1	12;9;8;7;6;5;4;1;1	>ENSP00000241502 pep:known chromosome:GRCh37:3:197476621:197511187:1 gene:ENSG00000122068 transcript:ENST00000241502 gene_biotype:protein_coding transcript_biotype:protein_coding;>ENSP00000393746 pep:putative chromosome:GRCh37:3:197476424:197509005:1 gene:	9	12	12	12	0	5	0	10	0	7	0	10	0	5	0	10	0	7	0	10	0	5	0	10	0	7	0	10	36.5	36.5	36.5	35.818	318	318;292;251;227;177;129;121;71;126	31.1	882050000	0	47439000	0	224220000	0	209670000	0	400710000
ENSP00000419855;ENSP00000242351;ENSP00000420107	ENSP00000419855;ENSP00000242351	17;17;3	17;17;3	1;1;0	>ENSP00000419855 pep:known chromosome:GRCh37:7:138745084:138794465:-1 gene:ENSG00000105939 transcript:ENST00000471652 gene_biotype:protein_coding transcript_biotype:protein_coding;>ENSP00000242351 pep:known chromosome:GRCh37:7:138728266:138794394:-1 gene:E	3	17	17	1	0	0	0	0	0	12	0	16	0	0	0	0	0	12	0	16	0	0	0	0	0	1	0	1	29.2	29.2	2.6	77.902	699	699;902;264	27.8	933230000	0	0	0	0	0	354580000	0	578650000
ENSP00000242776	ENSP00000242776	4	1	1	>ENSP00000242776 pep:known chromosome:GRCh37:19:14519663:14530179:-1 gene:ENSG00000123136 transcript:ENST00000242776 gene_biotype:protein_coding transcript_biotype:protein_coding	1	4	1	1	0	2	0	2	0	2	1	4	0	0	0	0	0	0	0	1	0	0	0	0	0	0	0	1	12.4	4.4	4.4	49.129	427	427	12.4	1527400	0	0	0	0	0	0	0	1527400
ENSP00000368201;ENSP00000242848;ENSP00000282007	ENSP00000368201;ENSP00000242848;ENSP00000282007	2;2;1	2;2;1	2;2;1	>ENSP00000368201 pep:known chromosome:GRCh37:13:46528602:46543805:-1 gene:ENSG00000123200 transcript:ENST00000378921 gene_biotype:protein_coding transcript_biotype:protein_coding;>ENSP00000242848 pep:known chromosome:GRCh37:13:46528600:46626881:-1 gene:ENS	3	2	2	2	0	0	0	1	0	1	1	1	0	0	0	1	0	1	1	1	0	0	0	1	0	1	1	1	3.8	3.8	3.8	70.633	624	624;1668;1564	1.4	7680600	0	0	0	2288100	0	2937300	366010	2089200
ENSP00000416123;ENSP00000415691;ENSP00000414615;ENSP00000390181;ENSP00000243326;ENSP00000404882	ENSP00000416123;ENSP00000415691;ENSP00000414615;ENSP00000390181;ENSP00000243326;ENSP00000404882	2;2;2;2;2;1	2;2;2;2;2;1	2;2;2;2;2;1	>ENSP00000416123 pep:known chromosome:GRCh37:2:152266604:152331902:1 gene:ENSG00000080345 transcript:ENST00000430328 gene_biotype:protein_coding transcript_biotype:protein_coding;>ENSP00000415691 pep:novel chromosome:GRCh37:2:152266400:152331902:1 gene:ENS	6	2	2	2	0	0	0	0	0	1	1	0	0	0	0	0	0	1	1	0	0	0	0	0	0	1	1	0	0.9	0.9	0.9	271.69	2446	2446;2446;2446;2472;2472;746	0	29650000	0	0	0	0	0	29413000	236720	0
ENSP00000472355;ENSP00000243563;ENSP00000471230;ENSP00000469224;ENSP00000472258;ENSP00000472449	ENSP00000472355;ENSP00000243563;ENSP00000471230;ENSP00000469224;ENSP00000472258;ENSP00000472449	2;2;1;1;1;1	2;2;1;1;1;1	2;2;1;1;1;1	>ENSP00000472355 pep:novel chromosome:GRCh37:19:41257114:41271055:1 gene:ENSG00000077312 transcript:ENST00000601393 gene_biotype:protein_coding transcript_biotype:protein_coding;>ENSP00000243563 pep:known chromosome:GRCh37:19:41256764:41271294:1 gene:ENSG0	6	2	2	2	0	0	0	1	0	0	1	0	0	0	0	1	0	0	1	0	0	0	0	1	0	0	1	0	14.5	14.5	14.5	28.388	256	256;282;87;129;142;148	0	4251800	0	0	0	3808900	0	0	442910	0
ENSP00000413713;ENSP00000403369;ENSP00000409344;ENSP00000399061;ENSP00000415329;ENSP00000360239;ENSP00000243914;ENSP00000392034;ENSP00000415579	ENSP00000413713;ENSP00000403369;ENSP00000409344;ENSP00000399061;ENSP00000415329;ENSP00000360239;ENSP00000243914;ENSP00000392034;ENSP00000415579	1;1;1;1;1;1;1;1;1	1;1;1;1;1;1;1;1;1	1;1;1;1;1;1;1;1;1	>ENSP00000413713 pep:known chromosome:GRCh37:20:56074610:56099923:-1 gene:ENSG00000124092 transcript:ENST00000422109 gene_biotype:protein_coding transcript_biotype:protein_coding;>ENSP00000403369 pep:known chromosome:GRCh37:20:56074610:56099923:-1 gene:ENS	9	1	1	1	0	0	0	0	0	1	0	0	0	0	0	0	0	1	0	0	0	0	0	0	0	1	0	0	3.3	3.3	3.3	48.929	427	427;451;483;573;613;663;663;665;700	0	838430	0	0	0	0	0	838430	0	0
ENSP00000244020;ENSP00000433544	ENSP00000244020	18;8	14;6	14;6	>ENSP00000244020 pep:known chromosome:GRCh37:20:42086568:42092245:1 gene:ENSG00000124193 transcript:ENST00000244020 gene_biotype:protein_coding transcript_biotype:protein_coding	2	18	14	14	0	11	1	15	1	8	6	15	0	7	0	12	0	5	4	11	0	7	0	12	0	5	4	11	34	25.9	25.9	39.586	344	344;135	33.7	2493500000	0	287000000	0	725400000	0	197270000	43003000	1240800000
ENSP00000393034;ENSP00000244230	ENSP00000393034;ENSP00000244230	10;10	10;10	10;10	>ENSP00000393034 pep:novel chromosome:GRCh37:2:71360199:71377230:1 gene:ENSG00000124383 transcript:ENST00000425650 gene_biotype:protein_coding transcript_biotype:protein_coding;>ENSP00000244230 pep:known chromosome:GRCh37:2:71357444:71377231:1 gene:ENSG000	2	10	10	10	0	0	0	7	0	9	0	0	0	0	0	7	0	9	0	0	0	0	0	7	0	9	0	0	24.4	24.4	24.4	62.62	541	541;681	0	138740000	0	0	0	24922000	0	113820000	0	0
ENSP00000244496;ENSP00000410291;ENSP00000412586;ENSP00000307183	ENSP00000244496	6;1;1;1	6;1;1;1	6;1;1;1	>ENSP00000244496 pep:known chromosome:GRCh37:6:42989383:42997335:1 gene:ENSG00000124541 transcript:ENST00000244496 gene_biotype:protein_coding transcript_biotype:protein_coding	4	6	6	6	0	1	0	2	0	6	0	0	0	1	0	2	0	6	0	0	0	1	0	2	0	6	0	0	30.1	30.1	30.1	29.823	259	259;138;240;280	0	56948000	0	1146900	0	6939800	0	48862000	0	0
ENSP00000244534	ENSP00000244534	15	3	3	>ENSP00000244534 pep:known chromosome:GRCh37:6:26234440:26235216:-1 gene:ENSG00000124575 transcript:ENST00000244534 gene_biotype:protein_coding transcript_biotype:protein_coding	1	15	3	3	0	10	3	8	2	15	11	14	0	0	0	0	0	3	1	3	0	0	0	0	0	3	1	3	41.2	13.1	13.1	22.35	221	221	38.9	170840000	0	0	0	0	0	46950000	9734200	114160000
ENSP00000464073;ENSP00000446031;ENSP00000380180;ENSP00000380177;ENSP00000380100;ENSP00000367008;ENSP00000366962;ENSP00000358164;ENSP00000353074;ENSP00000352442;ENSP00000349430;ENSP00000348924;ENSP00000348706;ENSP00000321744;ENSP00000289316;ENSP00000244601;ENSP00000462132;ENSP00000445831;ENSP00000463319;ENSP00000407461;ENSP00000366618	ENSP00000464073;ENSP00000446031;ENSP00000380180;ENSP00000380177;ENSP00000380100;ENSP00000367008;ENSP00000366962;ENSP00000358164;ENSP00000353074;ENSP00000352442;ENSP00000349430;ENSP00000348924;ENSP00000348706;ENSP00000321744;ENSP00000289316;ENSP00000244601;ENSP00000462132;ENSP00000445831;ENSP00000463319;ENSP00000407461;ENSP00000366618	9;9;9;9;9;9;9;9;9;9;9;9;9;9;9;9;9;9;9;9;8	9;9;9;9;9;9;9;9;9;9;9;9;9;9;9;9;9;9;9;9;8	2;2;2;2;2;2;2;2;2;2;2;2;2;2;2;2;2;2;2;2;2	>ENSP00000464073 pep:known chromosome:GRCh37:HG1287_PATCH:150423235:150423866:-1 gene:ENSG00000263376 transcript:ENST00000583773 gene_biotype:protein_coding transcript_biotype:protein_coding;>ENSP00000446031 pep:known chromosome:GRCh37:6:27806323:27819974:	21	9	9	2	2	1	7	8	3	1	5	4	2	1	7	8	3	1	5	4	0	0	2	1	0	0	1	1	58.7	58.7	7.9	13.92	126	126;126;126;126;126;126;126;126;126;126;126;126;126;126;126;126;134;134;166;166;126	34.9	1670100000	97050000	14394000	156080000	197260000	20925000	194410000	599630000	390330000
ENSP00000465403;ENSP00000468714;ENSP00000466020;ENSP00000465813;ENSP00000463995;ENSP00000463798;ENSP00000463420;ENSP00000444823;ENSP00000439660;ENSP00000439493;ENSP00000385479;ENSP00000367062;ENSP00000366999;ENSP00000358160;ENSP00000358154;ENSP00000355781;ENSP00000355780;ENSP00000355778;ENSP00000355657;ENSP00000353581;ENSP00000352252;ENSP00000350275;ENSP00000333277;ENSP00000329554;ENSP00000254810…	ENSP00000465403;ENSP00000468714;ENSP00000466020;ENSP00000465813;ENSP00000463995;ENSP00000463798;ENSP00000463420;ENSP00000444823;ENSP00000439660;ENSP00000439493;ENSP00000385479;ENSP00000367062;ENSP00000366999;ENSP00000358160;ENSP00000358154;ENSP00000355781;ENSP00000355780;ENSP00000355778;ENSP00000355657;ENSP00000353581;ENSP00000352252;ENSP00000350275;ENSP00000333277;ENSP00000329554;ENSP00000254810…	4;4;4;4;4;4;4;4;4;4;4;4;4;4;4;4;4;4;4;4;4;4;4;4;4;4;3;3;3;3;2	4;4;4;4;4;4;4;4;4;4;4;4;4;4;4;4;4;4;4;4;4;4;4;4;4;4;3;3;3;3;2	4;4;4;4;4;4;4;4;4;4;4;4;4;4;4;4;4;4;4;4;4;4;4;4;4;4;3;3;3;3;2	>ENSP00000465403 pep:known chromosome:GRCh37:17:73774691:73775684:-1 gene:ENSG00000132475 transcript:ENST00000586270 gene_biotype:protein_coding transcript_biotype:protein_coding;>ENSP00000468714 pep:known chromosome:GRCh37:17:73774648:73775367:-1 gene:ENS	31	4	4	4	3	1	2	2	1	0	2	2	3	1	2	2	1	0	2	2	3	1	2	2	1	0	2	2	25.8	25.8	25.8	14.914	132	132;136;136;136;136;136;136;136;136;136;136;136;136;136;136;136;136;136;136;136;136;136;136;136;136;136;92;123;135;151;113	12.1	101960000	11565000	1645800	16920000	30317000	8363900	0	10952000	22193000
ENSP00000443020;ENSP00000417290;ENSP00000417911;ENSP00000244763;ENSP00000380647;ENSP00000418617	ENSP00000443020;ENSP00000417290;ENSP00000417911;ENSP00000244763;ENSP00000380647;ENSP00000418617	1;1;1;1;1;1	1;1;1;1;1;1	1;1;1;1;1;1	>ENSP00000443020 pep:known chromosome:GRCh37:6:7287804:7313435:-1 gene:ENSG00000124783 transcript:ENST00000534851 gene_biotype:protein_coding transcript_biotype:protein_coding;>ENSP00000417290 pep:putative chromosome:GRCh37:6:7297116:7313421:-1 gene:ENSG00	6	1	1	1	0	0	0	0	0	0	1	0	0	0	0	0	0	0	1	0	0	0	0	0	0	0	1	0	5.8	5.8	5.8	29.42	259	259;265;266;286;291;298	0	636920	0	0	0	0	0	0	636920	0
ENSP00000423427;ENSP00000244776;ENSP00000421165;ENSP00000380414	ENSP00000423427;ENSP00000244776;ENSP00000421165;ENSP00000380414	1;1;1;1	1;1;1;1	1;1;1;1	>ENSP00000423427 pep:putative chromosome:GRCh37:6:18226110:18249971:-1 gene:ENSG00000124795 transcript:ENST00000507591 gene_biotype:protein_coding transcript_biotype:protein_coding;>ENSP00000244776 pep:known chromosome:GRCh37:6:18225701:18264772:-1 gene:EN	4	1	1	1	0	0	0	0	0	1	0	0	0	0	0	0	0	1	0	0	0	0	0	0	0	1	0	0	8.3	8.3	8.3	17.78	156	156;341;347;375	0	6330200	0	0	0	0	0	6330200	0	0
ENSP00000419745;ENSP00000415374;ENSP00000347959;ENSP00000245838	ENSP00000419745;ENSP00000415374;ENSP00000347959;ENSP00000245838	1;1;1;1	1;1;1;1	1;1;1;1	>ENSP00000419745 pep:known chromosome:GRCh37:X:122755414:122866887:-1 gene:ENSG00000125676 transcript:ENST00000472687 gene_biotype:protein_coding transcript_biotype:nonsense_mediated_decay;>ENSP00000415374 pep:known chromosome:GRCh37:X:122802159:122866887:	4	1	1	1	0	0	0	1	0	1	0	1	0	0	0	1	0	1	0	1	0	0	0	1	0	1	0	1	10.8	10.8	10.8	13.865	120	120;120;1593;1593	10.8	7094100	0	0	0	1211300	0	2740400	0	3142500
ENSP00000367044;ENSP00000246043;ENSP00000367038;ENSP00000354045;ENSP00000401206;ENSP00000381762;ENSP00000374518;ENSP00000371474;ENSP00000433717;ENSP00000374519;ENSP00000436092;ENSP00000432924;ENSP00000324210;ENSP00000412391;ENSP00000371472;ENSP00000245441	ENSP00000367044;ENSP00000246043;ENSP00000367038;ENSP00000354045;ENSP00000401206	14;14;12;12;8;3;1;1;1;1;1;1;1;1;1;1	14;14;12;12;8;3;1;1;1;1;1;1;1;1;1;1	14;14;12;12;8;3;1;1;1;1;1;1;1;1;1;1	>ENSP00000367044 pep:known chromosome:GRCh37:20:17594323:17662878:-1 gene:ENSG00000125844 transcript:ENST00000377813 gene_biotype:protein_coding transcript_biotype:protein_coding;>ENSP00000246043 pep:known chromosome:GRCh37:20:17594323:17641152:-1 gene:ENS	16	14	14	14	0	0	0	0	1	12	4	3	0	0	0	0	1	12	4	3	0	0	0	0	1	12	4	3	13.6	13.6	13.6	152.47	1410	1410;1410;977;977;751;300;1276;1377;1537;1581;1624;1989;1989;2046;2090;2133	3.7	176390000	0	0	0	0	3188700	146350000	8349800	18501000
ENSP00000246194;ENSP00000327522;ENSP00000413638;ENSP00000403744	ENSP00000246194;ENSP00000327522;ENSP00000413638	39;25;24;10	39;25;24;10	4;1;4;0	>ENSP00000246194 pep:known chromosome:GRCh37:20:32581528:32668077:1 gene:ENSG00000125970 transcript:ENST00000246194 gene_biotype:protein_coding transcript_biotype:protein_coding;>ENSP00000327522 pep:putative chromosome:GRCh37:20:32581759:32664888:1 gene:EN	4	39	39	4	0	30	2	31	0	33	0	36	0	30	2	31	0	33	0	36	0	4	0	2	0	1	0	3	92.5	92.5	9.2	32.463	306	306;172;181;89	88.9	84718000000	0	13448000000	10667000	23020000000	0	9718800000	0	38521000000
ENSP00000246662;CON__P35527;ENSP00000467932	ENSP00000246662;CON__P35527;ENSP00000467932	43;42;24	43;42;24	42;41;24	>ENSP00000246662 pep:known chromosome:GRCh37:17:39722096:39728310:-1 gene:ENSG00000171403 transcript:ENST00000246662 gene_biotype:protein_coding transcript_biotype:protein_coding;>P35527 SWISS-PROT:P35527 Tax_Id=9606 Gene_Symbol=KRT9 Keratin, type I cytosk	3	43	43	42	20	33	34	31	9	6	19	18	20	33	34	31	9	6	19	18	20	32	33	30	9	6	19	18	66.9	66.9	66.9	62.064	623	623;623;390	49.3	10181000000	414820000	2806300000	3616800000	2147900000	80181000	71235000	223090000	820630000
ENSP00000246802;ENSP00000470263;ENSP00000468948	ENSP00000246802	4;1;1	4;1;1	4;1;1	>ENSP00000246802 pep:known chromosome:GRCh37:19:48248779:48260315:1 gene:ENSG00000105373 transcript:ENST00000246802 gene_biotype:protein_coding transcript_biotype:protein_coding	3	4	4	4	0	0	0	2	0	4	0	0	0	0	0	2	0	4	0	0	0	0	0	2	0	4	0	0	10	10	10	54.389	478	478;200;265	0	59146000	0	0	0	19091000	0	40055000	0	0
ENSP00000394586;ENSP00000246868	ENSP00000394586;ENSP00000246868	1;1	1;1	1;1	>ENSP00000394586 pep:known chromosome:GRCh37:7:66452731:66460563:-1 gene:ENSG00000126524 transcript:ENST00000414306 gene_biotype:protein_coding transcript_biotype:nonsense_mediated_decay;>ENSP00000246868 pep:known chromosome:GRCh37:7:66452664:66460588:-1 g	2	1	1	1	0	0	0	0	0	0	1	0	0	0	0	0	0	0	1	0	0	0	0	0	0	0	1	0	19.8	19.8	19.8	9.7691	86	86;250	0	0	0	0	0	0	0	0	0	0
ENSP00000246895	ENSP00000246895	1	1	1	>ENSP00000246895 pep:known chromosome:GRCh37:4:70861647:70868170:1 gene:ENSG00000126549 transcript:ENST00000246895 gene_biotype:protein_coding transcript_biotype:protein_coding	1	1	1	1	1	0	0	0	0	0	0	0	1	0	0	0	0	0	0	0	1	0	0	0	0	0	0	0	48.4	48.4	48.4	7.3044	62	62	0	7060400	7060400	0	0	0	0	0	0	0
ENSP00000247001;ENSP00000439172;ENSP00000465413;ENSP00000334032;ENSP00000468771;ENSP00000466188	ENSP00000247001	7;3;3;3;1;1	7;3;3;3;1;1	7;3;3;3;1;1	>ENSP00000247001 pep:known chromosome:GRCh37:19:19387318:19431653:-1 gene:ENSG00000105705 transcript:ENST00000247001 gene_biotype:protein_coding transcript_biotype:protein_coding	6	7	7	7	0	0	0	3	0	4	0	5	0	0	0	3	0	4	0	5	0	0	0	3	0	4	0	5	15.2	15.2	15.2	72.47	645	645;185;221;222;69;129	10.9	101050000	0	0	0	12691000	0	19283000	0	69075000
ENSP00000395377;ENSP00000247003	ENSP00000395377;ENSP00000247003	1;1	1;1	1;1	>ENSP00000395377 pep:known chromosome:GRCh37:19:19030536:19039435:1 gene:ENSG00000105671 transcript:ENST00000438170 gene_biotype:protein_coding transcript_biotype:protein_coding;>ENSP00000247003 pep:known chromosome:GRCh37:19:19030484:19039436:1 gene:ENSG0	2	1	1	1	0	0	0	1	0	1	0	0	0	0	0	1	0	1	0	0	0	0	0	1	0	1	0	0	3.9	3.9	3.9	28.723	254	254;483	0	3966900	0	0	0	2235000	0	1731900	0	0
ENSP00000424063;ENSP00000391646;ENSP00000247461;ENSP00000394817;ENSP00000424740;ENSP00000423588;ENSP00000421813;ENSP00000426555;ENSP00000424745;ENSP00000424341;ENSP00000425246;ENSP00000424140;ENSP00000421107	ENSP00000424063;ENSP00000391646;ENSP00000247461;ENSP00000394817;ENSP00000424740;ENSP00000423588	3;3;3;3;2;2;1;1;1;1;1;1;1	3;3;3;3;2;2;1;1;1;1;1;1;1	3;3;3;3;2;2;1;1;1;1;1;1;1	>ENSP00000424063 pep:known chromosome:GRCh37:5:179125418:179155908:1 gene:ENSG00000127022 transcript:ENST00000504734 gene_biotype:protein_coding transcript_biotype:protein_coding;>ENSP00000391646 pep:known chromosome:GRCh37:5:179125907:179157926:1 gene:ENS	13	3	3	3	2	0	0	0	0	0	1	0	2	0	0	0	0	0	1	0	2	0	0	0	0	0	1	0	8.8	8.8	8.8	67.567	592	592;592;592;627;170;484;107;131;134;144;168;190;308	0	12172000	3756800	0	0	0	0	0	8415100	0
ENSP00000248553;ENSP00000405285;ENSP00000414357	ENSP00000248553;ENSP00000405285;ENSP00000414357	4;2;2	4;2;2	4;2;2	>ENSP00000248553 pep:known chromosome:GRCh37:7:75931861:75933612:1 gene:ENSG00000106211 transcript:ENST00000248553 gene_biotype:protein_coding transcript_biotype:protein_coding;>ENSP00000405285 pep:putative chromosome:GRCh37:7:75932894:75933612:1 gene:ENSG	3	4	4	4	4	2	3	1	1	1	2	0	4	2	3	1	1	1	2	0	4	2	3	1	1	1	2	0	29.3	29.3	29.3	22.782	205	205;37;186	0	75374000	41874000	2036300	14227000	7571300	0	4950500	4715000	0
ENSP00000410393;ENSP00000249269;ENSP00000390035	ENSP00000410393;ENSP00000249269;ENSP00000390035	1;1;1	1;1;1	1;1;1	>ENSP00000410393 pep:known chromosome:GRCh37:7:102937903:102969958:1 gene:ENSG00000105819 transcript:ENST00000420236 gene_biotype:protein_coding transcript_biotype:protein_coding;>ENSP00000249269 pep:known chromosome:GRCh37:7:102937869:102953682:1 gene:ENS	3	1	1	1	0	0	0	0	0	0	1	0	0	0	0	0	0	0	1	0	0	0	0	0	0	0	1	0	4.7	4.7	4.7	45.432	403	403;489;490	0	846290	0	0	0	0	0	0	846290	0
ENSP00000417973;ENSP00000438994;ENSP00000408838;ENSP00000249364;ENSP00000438248;ENSP00000420381	ENSP00000417973;ENSP00000438994;ENSP00000408838;ENSP00000249364;ENSP00000438248;ENSP00000420381	1;1;1;1;1;1	1;1;1;1;1;1	1;1;1;1;1;1	>ENSP00000417973 pep:known chromosome:GRCh37:7:128399016:128411861:1 gene:ENSG00000128595 transcript:ENST00000493278 gene_biotype:protein_coding transcript_biotype:protein_coding;>ENSP00000438994 pep:known chromosome:GRCh37:7:128379346:128411530:1 gene:ENS	6	1	1	1	0	0	0	0	0	0	1	0	0	0	0	0	0	0	1	0	0	0	0	0	0	0	1	0	18.4	18.4	18.4	17.26	147	147;164;315;315;323;323	0	1923600	0	0	0	0	0	0	1923600	0
ENSP00000444924;ENSP00000440635;ENSP00000438311;ENSP00000441952;ENSP00000445138;ENSP00000438088;ENSP00000444786;ENSP00000437415;ENSP00000444060;ENSP00000396741;ENSP00000440708;ENSP00000440014;ENSP00000440466;ENSP00000401095;ENSP00000446318;ENSP00000443851;ENSP00000443009;ENSP00000441275;ENSP00000439966;ENSP00000394318;ENSP00000377085;ENSP00000358723;ENSP00000348786;ENSP00000250559;ENSP00000390972	ENSP00000444924;ENSP00000440635;ENSP00000438311;ENSP00000441952;ENSP00000445138;ENSP00000438088;ENSP00000444786;ENSP00000437415;ENSP00000444060;ENSP00000396741;ENSP00000440708;ENSP00000440014;ENSP00000440466;ENSP00000401095;ENSP00000446318;ENSP00000443851;ENSP00000443009;ENSP00000441275;ENSP00000439966;ENSP00000394318;ENSP00000377085;ENSP00000358723;ENSP00000348786;ENSP00000250559	3;3;3;3;3;3;3;3;3;3;3;3;3;3;3;3;3;3;3;3;3;3;3;3;1	3;3;3;3;3;3;3;3;3;3;3;3;3;3;3;3;3;3;3;3;3;3;3;3;1	3;3;3;3;3;3;3;3;3;3;3;3;3;3;3;3;3;3;3;3;3;3;3;3;1	>ENSP00000444924 pep:known chromosome:GRCh37:12:69004713:69045794:1 gene:ENSG00000127314 transcript:ENST00000485252 gene_biotype:protein_coding transcript_biotype:protein_coding;>ENSP00000440635 pep:known chromosome:GRCh37:12:69004718:69045808:1 gene:ENSG0	25	3	3	3	0	0	0	0	0	0	3	0	0	0	0	0	0	0	3	0	0	0	0	0	0	0	3	0	54.2	54.2	54.2	5.351	48	48;53;85;87;93;98;101;122;127;129;136;137;139;157;165;179;184;184;184;184;184;184;184;184;32	0	5245100	0	0	0	0	0	0	5245100	0
ENSP00000377150;ENSP00000452475;ENSP00000251038;ENSP00000451054;ENSP00000352250;ENSP00000338002;ENSP00000307025;ENSP00000450474;ENSP00000452370;ENSP00000451530;ENSP00000451941;ENSP00000451007;ENSP00000451489;ENSP00000451638;ENSP00000450451;ENSP00000452210;ENSP00000450823;ENSP00000451389;ENSP00000384682;ENSP00000327176	ENSP00000377150;ENSP00000452475;ENSP00000251038;ENSP00000451054;ENSP00000352250;ENSP00000338002;ENSP00000307025;ENSP00000450474;ENSP00000452370	15;15;15;14;11;11;11;11;10;5;3;2;2;1;1;1;1;1;1;1	15;15;15;14;11;11;11;11;10;5;3;2;2;1;1;1;1;1;1;1	15;15;15;14;11;11;11;11;10;5;3;2;2;1;1;1;1;1;1;1	>ENSP00000377150 pep:known chromosome:GRCh37:14:89029478:89078154:1 gene:ENSG00000100722 transcript:ENST00000393514 gene_biotype:protein_coding transcript_biotype:protein_coding;>ENSP00000452475 pep:putative chromosome:GRCh37:14:89029382:89078335:1 gene:EN	20	15	15	15	0	8	0	10	0	7	0	12	0	8	0	10	0	7	0	12	0	8	0	10	0	7	0	12	24.5	24.5	24.5	80.02	711	711;730;736;651;571;571;579;605;420;438;206;81;215;72;94;133;151;210;282;306	21	471600000	0	38968000	0	70302000	0	113910000	0	248420000
ENSP00000473220;ENSP00000472231;ENSP00000251453;ENSP00000367806;ENSP00000468957;ENSP00000471983	ENSP00000473220;ENSP00000472231;ENSP00000251453;ENSP00000367806;ENSP00000468957;ENSP00000471983	2;2;2;2;1;1	2;2;2;2;1;1	2;2;2;2;1;1	>ENSP00000473220 pep:putative chromosome:GRCh37:19:39923847:39926555:-1 gene:ENSG00000105193 transcript:ENST00000599539 gene_biotype:protein_coding transcript_biotype:protein_coding;>ENSP00000472231 pep:novel chromosome:GRCh37:19:39923857:39926581:-1 gene:	6	2	2	2	1	1	1	1	0	2	1	0	1	1	1	1	0	2	1	0	1	1	1	1	0	2	1	0	21	21	21	11.075	100	100;129;146;152;50;85	0	54630000	3471000	0	831910	15551000	0	32524000	2251700	0
ENSP00000322421;ENSP00000251595;ENSP00000380908;ENSP00000380899	ENSP00000322421;ENSP00000251595;ENSP00000380908;ENSP00000380899	7;7;6;6	7;7;6;6	4;4;3;3	>ENSP00000322421 pep:known chromosome:GRCh37:16:226679:227521:1 gene:ENSG00000206172 transcript:ENST00000320868 gene_biotype:protein_coding transcript_biotype:protein_coding;>ENSP00000251595 pep:known chromosome:GRCh37:16:222846:223709:1 gene:ENSG000001885	4	7	7	4	0	0	7	7	0	0	0	0	0	0	7	7	0	0	0	0	0	0	4	4	0	0	0	0	64.8	64.8	40.8	15.257	142	142;142;110;110	0	420300000	0	0	243760000	176540000	0	0	0	0
ENSP00000252115;ENSP00000415234;ENSP00000397927	ENSP00000252115;ENSP00000415234	14;9;6	14;9;6	3;3;2	>ENSP00000252115 pep:known chromosome:GRCh37:22:42979727:43010968:-1 gene:ENSG00000100227 transcript:ENST00000252115 gene_biotype:protein_coding transcript_biotype:protein_coding;>ENSP00000415234 pep:known chromosome:GRCh37:22:42979727:43010875:-1 gene:ENS	3	14	14	3	0	5	0	9	0	10	0	12	0	5	0	9	0	10	0	12	0	1	0	1	0	3	0	2	45.1	45.1	8.8	46.089	421	421;281;186	40.6	460360000	0	29663000	0	107900000	0	124260000	0	198540000
ENSP00000384968;ENSP00000385807;ENSP00000252136;ENSP00000395738	ENSP00000384968;ENSP00000385807;ENSP00000252136;ENSP00000395738	2;2;2;2	2;2;2;2	2;2;2;2	>ENSP00000384968 pep:known chromosome:GRCh37:22:20099827:20104768:-1 gene:ENSG00000099899 transcript:ENST00000404751 gene_biotype:protein_coding transcript_biotype:protein_coding;>ENSP00000385807 pep:known chromosome:GRCh37:22:20099398:20104915:-1 gene:ENS	4	2	2	2	0	0	0	1	0	1	0	2	0	0	0	1	0	1	0	2	0	0	0	1	0	1	0	2	5.2	5.2	5.2	61.978	562	562;625;625;643	5.2	14199000	0	0	0	2953200	0	399850	0	10845000
ENSP00000252244;CON__P04264	ENSP00000252244;CON__P04264	56;54	56;54	41;39	>ENSP00000252244 pep:known chromosome:GRCh37:12:53068520:53074191:-1 gene:ENSG00000167768 transcript:ENST00000252244 gene_biotype:protein_coding transcript_biotype:protein_coding;>P04264 SWISS-PROT:P04264 Tax_Id=9606 Gene_Symbol=KRT1 Keratin, type II cytos	2	56	56	41	37	45	46	41	12	15	24	33	37	45	46	41	12	15	24	33	26	32	33	28	9	10	16	23	65.5	65.5	57.5	66.038	644	644;644	48.1	15993000000	1205300000	5741500000	2715000000	3911600000	52354000	380380000	415460000	1571400000
ENSP00000252252	ENSP00000252252	21	6	0	>ENSP00000252252 pep:known chromosome:GRCh37:12:52840435:52845910:-1 gene:ENSG00000185479 transcript:ENST00000252252 gene_biotype:protein_coding transcript_biotype:protein_coding	1	21	6	0	13	14	15	12	2	4	5	7	3	5	6	2	1	0	1	1	0	0	0	0	0	0	0	0	31	11.9	0	60.066	564	564	12.8	101880000	2303700	24108000	35078000	38032000	1616700	0	742770	0
ENSP00000252542;ENSP00000468505;ENSP00000467981;ENSP00000468454	ENSP00000252542	21;4;1;1	12;4;1;1	12;4;1;1	>ENSP00000252542 pep:known chromosome:GRCh37:19:5587010:5622991:-1 gene:ENSG00000130254 transcript:ENST00000252542 gene_biotype:protein_coding transcript_biotype:protein_coding	4	21	12	12	0	7	0	17	2	10	3	14	0	2	0	9	1	5	1	8	0	2	0	9	1	5	1	8	24.7	14.7	14.7	107.47	953	953;115;87;124	17.4	247160000	0	6831200	0	57151000	648950	41267000	5847000	135410000
ENSP00000459459;ENSP00000252594;ENSP00000461767;ENSP00000388464;ENSP00000461805;ENSP00000309126;ENSP00000460118;ENSP00000393081	ENSP00000459459;ENSP00000252594;ENSP00000461767;ENSP00000388464;ENSP00000461805;ENSP00000309126;ENSP00000460118;ENSP00000393081	5;5;5;5;5;5;4;4	5;5;5;5;5;5;4;4	5;5;5;5;5;5;4;4	>ENSP00000459459 pep:known chromosome:GRCh37:HG1257_PATCH:72768187:72773763:-1 gene:ENSG00000262589 transcript:ENST00000570494 gene_biotype:protein_coding transcript_biotype:protein_coding;>ENSP00000252594 pep:known chromosome:GRCh37:7:72717227:72722803:-1	8	5	5	5	0	0	0	4	0	2	0	1	0	0	0	4	0	2	0	1	0	0	0	4	0	2	0	1	15.4	15.4	15.4	46.691	429	429;429;466;466;470;470;391;391	2.3	20479000	0	0	0	6206300	0	7587100	0	6685900
ENSP00000252699;ENSP00000411187;ENSP00000439497;ENSP00000398393;ENSP00000426797;ENSP00000422007	ENSP00000252699;ENSP00000411187;ENSP00000439497	11;6;6;5;1;1	11;6;6;5;1;1	7;4;4;3;0;0	>ENSP00000252699 pep:known chromosome:GRCh37:19:39138310:39222223:1 gene:ENSG00000130402 transcript:ENST00000252699 gene_biotype:protein_coding transcript_biotype:protein_coding;>ENSP00000411187 pep:known chromosome:GRCh37:19:39138327:39220072:1 gene:ENSG0	6	11	11	7	3	0	1	0	0	0	9	1	3	0	1	0	0	0	9	1	1	0	0	0	0	0	6	1	19.2	19.2	13.3	104.85	911	911;521;692;342;901;944	3.1	45203000	5022400	0	899650	0	0	0	37153000	2128100
ENSP00000361471;ENSP00000361470;ENSP00000361469;ENSP00000253004	ENSP00000361471;ENSP00000361470;ENSP00000361469;ENSP00000253004	1;1;1;1	1;1;1;1	1;1;1;1	>ENSP00000361471 pep:known chromosome:GRCh37:9:133320349:133376661:1 gene:ENSG00000130707 transcript:ENST00000372394 gene_biotype:protein_coding transcript_biotype:protein_coding;>ENSP00000361470 pep:known chromosome:GRCh37:9:133320094:133376660:1 gene:ENS	4	1	1	1	0	0	0	0	0	0	1	0	0	0	0	0	0	0	1	0	0	0	0	0	0	0	1	0	5.1	5.1	5.1	46.53	412	412;412;412;412	0	2685900	0	0	0	0	0	0	2685900	0
ENSP00000342232;ENSP00000253024	ENSP00000342232;ENSP00000253024	1;1	1;1	1;1	>ENSP00000342232 pep:novel chromosome:GRCh37:19:59055840:59062082:1 gene:ENSG00000130726 transcript:ENST00000341753 gene_biotype:protein_coding transcript_biotype:protein_coding;>ENSP00000253024 pep:known chromosome:GRCh37:19:59055836:59062083:1 gene:ENSG0	2	1	1	1	0	0	0	0	0	0	1	0	0	0	0	0	0	0	1	0	0	0	0	0	0	0	1	0	2.4	2.4	2.4	79.473	753	753;835	0	1092800	0	0	0	0	0	0	1092800	0
ENSP00000323063;ENSP00000445077;ENSP00000253039	ENSP00000323063;ENSP00000445077;ENSP00000253039	1;1;1	1;1;1	1;1;1	>ENSP00000323063 pep:putative chromosome:GRCh37:12:10658201:10675734:1 gene:ENSG00000180574 transcript:ENST00000322446 gene_biotype:protein_coding transcript_biotype:protein_coding;>ENSP00000445077 pep:known chromosome:GRCh37:12:10658489:10660090:1 gene:EN	3	1	1	1	0	0	0	0	0	0	1	0	0	0	0	0	0	0	1	0	0	0	0	0	0	0	1	0	5.4	5.4	5.4	50.529	466	466;472;472	0	2263700	0	0	0	0	0	0	2263700	0
ENSP00000469684;ENSP00000253048	ENSP00000469684;ENSP00000253048	11;11	11;11	11;11	>ENSP00000469684 pep:novel chromosome:GRCh37:19:47567449:47588612:-1 gene:ENSG00000130749 transcript:ENST00000601973 gene_biotype:protein_coding transcript_biotype:protein_coding;>ENSP00000253048 pep:known chromosome:GRCh37:19:47567444:47617009:-1 gene:ENS	2	11	11	11	0	3	0	2	0	7	0	7	0	3	0	2	0	7	0	7	0	3	0	2	0	7	0	7	24.4	24.4	24.4	95.425	910	910;1303	16.2	163020000	0	7378200	0	13154000	0	61539000	0	80943000
ENSP00000465635;ENSP00000466050;ENSP00000466169;ENSP00000465143;ENSP00000468569;ENSP00000306902;ENSP00000253099;ENSP00000377334	ENSP00000465635;ENSP00000466050;ENSP00000466169;ENSP00000465143;ENSP00000468569;ENSP00000306902;ENSP00000253099;ENSP00000377334	1;1;1;1;1;1;1;1	1;1;1;1;1;1;1;1	1;1;1;1;1;1;1;1	>ENSP00000465635 pep:known chromosome:GRCh37:19:10362620:10369343:1 gene:ENSG00000105364 transcript:ENST00000591054 gene_biotype:protein_coding transcript_biotype:nonsense_mediated_decay;>ENSP00000466050 pep:novel chromosome:GRCh37:19:10362674:10368910:1 g	8	1	1	1	0	0	0	0	0	0	0	1	0	0	0	0	0	0	0	1	0	0	0	0	0	0	0	1	12.6	12.6	12.6	14.056	127	127;163;220;263;300;311;311;357	12.6	23492000	0	0	0	0	0	0	0	23492000
ENSP00000253107;ENSP00000411918;ENSP00000450710;ENSP00000377385;ENSP00000415467;ENSP00000377382	ENSP00000253107;ENSP00000411918;ENSP00000450710;ENSP00000377385;ENSP00000415467;ENSP00000377382	5;5;5;5;4;4	5;5;5;5;4;4	5;5;5;5;4;4	>ENSP00000253107 pep:known chromosome:GRCh37:19:10216965:10221970:1 gene:ENSG00000130810 transcript:ENST00000253107 gene_biotype:protein_coding transcript_biotype:protein_coding;>ENSP00000411918 pep:novel chromosome:GRCh37:19:10216899:10225456:1 gene:ENSG0	6	5	5	5	0	0	0	5	0	5	0	0	0	0	0	5	0	5	0	0	0	0	0	5	0	5	0	0	11	11	11	53.193	473	473;520;794;794;208;420	0	148030000	0	0	0	82680000	0	65348000	0	0
ENSP00000253108;ENSP00000467187;ENSP00000468159;ENSP00000465882	ENSP00000253108;ENSP00000467187;ENSP00000468159;ENSP00000465882	2;1;1;1	2;1;1;1	2;1;1;1	>ENSP00000253108 pep:known chromosome:GRCh37:19:10225693:10230578:-1 gene:ENSG00000130811 transcript:ENST00000253108 gene_biotype:protein_coding transcript_biotype:protein_coding;>ENSP00000467187 pep:novel chromosome:GRCh37:19:10225694:10227503:-1 gene:ENS	4	2	2	2	0	0	0	0	0	0	1	1	0	0	0	0	0	0	1	1	0	0	0	0	0	0	1	1	16.9	16.9	16.9	35.611	320	320;118;227;263	9.1	24243000	0	0	0	0	0	0	6748300	17495000
ENSP00000463219;ENSP00000463662;ENSP00000253247	ENSP00000463219;ENSP00000463662;ENSP00000253247	1;1;1	1;1;1	1;1;1	>ENSP00000463219 pep:known chromosome:GRCh37:17:65714061:65740318:1 gene:ENSG00000130935 transcript:ENST00000581375 gene_biotype:protein_coding transcript_biotype:nonsense_mediated_decay;>ENSP00000463662 pep:novel chromosome:GRCh37:17:65714047:65718744:1 g	3	1	1	1	0	0	0	1	0	0	0	0	0	0	0	1	0	0	0	0	0	0	0	1	0	0	0	0	8.3	8.3	8.3	18.599	169	169;189;719	0	3032400	0	0	0	3032400	0	0	0	0
ENSP00000253329	ENSP00000253329	8	8	8	>ENSP00000253329 pep:known chromosome:GRCh37:6:149825869:149867174:-1 gene:ENSG00000131013 transcript:ENST00000253329 gene_biotype:protein_coding transcript_biotype:protein_coding	1	8	8	8	0	4	0	7	0	4	0	7	0	4	0	7	0	4	0	7	0	4	0	7	0	4	0	7	18.3	18.3	18.3	57.224	492	492	16.1	153740000	0	16021000	0	39296000	0	34453000	0	63972000
ENSP00000456811;ENSP00000377474;ENSP00000345398;ENSP00000466259;ENSP00000455275;ENSP00000253792;ENSP00000445349;ENSP00000464717	ENSP00000456811;ENSP00000377474;ENSP00000345398;ENSP00000466259;ENSP00000455275;ENSP00000253792;ENSP00000445349	3;3;3;3;3;3;2;1	3;3;3;3;3;3;2;1	3;3;3;3;3;3;2;1	>ENSP00000456811 pep:known chromosome:GRCh37:HG185_PATCH:40023826:40070148:-1 gene:ENSG00000260245 transcript:ENST00000567793 gene_biotype:protein_coding transcript_biotype:protein_coding;>ENSP00000377474 pep:known chromosome:GRCh37:17:40023827:40075275:-1	8	3	3	3	0	0	0	0	0	0	3	1	0	0	0	0	0	0	3	1	0	0	0	0	0	0	3	1	4.5	4.5	4.5	119.77	1091	1091;1091;1091;1101;1101;1101;830;133	1.7	11169000	0	0	0	0	0	0	9272300	1896300
ENSP00000412637;ENSP00000385047;ENSP00000369546;ENSP00000254037	ENSP00000412637;ENSP00000385047;ENSP00000369546;ENSP00000254037	1;1;1;1	1;1;1;1	1;1;1;1	>ENSP00000412637 pep:known chromosome:GRCh37:5:80597460:80608481:1 gene:ENSG00000131732 transcript:ENST00000438268 gene_biotype:protein_coding transcript_biotype:protein_coding;>ENSP00000385047 pep:known chromosome:GRCh37:5:80597431:80609116:1 gene:ENSG000	4	1	1	1	0	0	0	0	0	1	0	0	0	0	0	0	0	1	0	0	0	0	0	0	0	1	0	0	5.2	5.2	5.2	30.477	271	271;271;271;271	0	17037000	0	0	0	0	0	17037000	0	0
ENSP00000369594;ENSP00000254108;ENSP00000455282;ENSP00000455073	ENSP00000369594;ENSP00000254108;ENSP00000455282	18;18;16;1	18;18;16;1	16;16;14;1	>ENSP00000369594 pep:known chromosome:GRCh37:16:31191460:31202923:1 gene:ENSG00000089280 transcript:ENST00000380244 gene_biotype:protein_coding transcript_biotype:protein_coding;>ENSP00000254108 pep:known chromosome:GRCh37:16:31191431:31203127:1 gene:ENSG0	4	18	18	16	0	12	0	12	0	11	2	16	0	12	0	12	0	11	2	16	0	10	0	10	0	9	2	14	31.8	31.8	31.8	53.354	525	525;526;527;263	29.9	8491700000	0	874640000	0	3198200000	0	1085000000	8419500	3325400000
ENSP00000254301;ENSP00000451381	ENSP00000254301	3;1	3;1	3;1	>ENSP00000254301 pep:known chromosome:GRCh37:14:55595762:55612121:1 gene:ENSG00000131981 transcript:ENST00000254301 gene_biotype:protein_coding transcript_biotype:protein_coding	2	3	3	3	3	0	0	0	1	0	0	0	3	0	0	0	1	0	0	0	3	0	0	0	1	0	0	0	17.2	17.2	17.2	26.152	250	250;233	0	11919000	10951000	0	0	0	968080	0	0	0
ENSP00000254605;ENSP00000436246;ENSP00000436960	ENSP00000254605;ENSP00000436246	5;4;1	5;4;1	5;4;1	>ENSP00000254605 pep:known chromosome:GRCh37:11:6616305:6624850:-1 gene:ENSG00000132275 transcript:ENST00000254605 gene_biotype:protein_coding transcript_biotype:protein_coding;>ENSP00000436246 pep:known chromosome:GRCh37:11:6621173:6624834:-1 gene:ENSG000	3	5	5	5	0	0	0	3	0	4	0	0	0	0	0	3	0	4	0	0	0	0	0	3	0	4	0	0	15.4	15.4	15.4	50.714	456	456;306;140	0	58917000	0	0	0	15136000	0	43781000	0	0
ENSP00000254630;ENSP00000386922;ENSP00000386462;ENSP00000394441	ENSP00000254630;ENSP00000386922;ENSP00000386462	10;5;5;1	10;5;5;1	10;5;5;1	>ENSP00000254630 pep:known chromosome:GRCh37:2:86333305:86369280:1 gene:ENSG00000132300 transcript:ENST00000254630 gene_biotype:protein_coding transcript_biotype:protein_coding;>ENSP00000386922 pep:putative chromosome:GRCh37:2:86333347:86348718:1 gene:ENSG	4	10	10	10	0	0	0	0	0	4	0	9	0	0	0	0	0	4	0	9	0	0	0	0	0	4	0	9	18.1	18.1	18.1	78.549	689	689;177;208;69	15.8	135200000	0	0	0	0	0	18686000	0	116520000
ENSP00000458919;ENSP00000254718;ENSP00000370968;ENSP00000459692;ENSP00000460087	ENSP00000458919;ENSP00000254718;ENSP00000370968	10;10;10;3;1	10;10;10;3;1	10;10;10;3;1	>ENSP00000458919 pep:known chromosome:GRCh37:17:4442197:4458207:-1 gene:ENSG00000132382 transcript:ENST00000573116 gene_biotype:protein_coding transcript_biotype:protein_coding;>ENSP00000254718 pep:known chromosome:GRCh37:17:4442197:4458926:-1 gene:ENSG000	5	10	10	10	0	1	0	8	0	5	0	0	0	1	0	8	0	5	0	0	0	1	0	8	0	5	0	0	8.7	8.7	8.7	140.13	1252	1252;1328;1332;204;69	0	242340000	0	1475600	0	120150000	0	120720000	0	0
ENSP00000254799;ENSP00000443380;ENSP00000421789;ENSP00000427354;ENSP00000425430;ENSP00000389219;ENSP00000427644	ENSP00000254799;ENSP00000443380;ENSP00000421789;ENSP00000427354;ENSP00000425430;ENSP00000389219	20;19;19;19;18;18;4	20;19;19;19;18;18;4	20;19;19;19;18;18;4	>ENSP00000254799 pep:known chromosome:GRCh37:4:71681499:71705662:-1 gene:ENSG00000132463 transcript:ENST00000254799 gene_biotype:protein_coding transcript_biotype:protein_coding;>ENSP00000443380 pep:known chromosome:GRCh37:4:71686092:71705033:-1 gene:ENSG0	7	20	20	20	0	0	0	6	0	12	1	20	0	0	0	6	0	12	1	20	0	0	0	6	0	12	1	20	56.7	56.7	56.7	53.126	480	480;362;417;453;318;318;114	56.7	1777100000	0	0	0	28054000	0	309390000	2116300	1437600000
ENSP00000396125;ENSP00000464607;ENSP00000464402;ENSP00000254928	ENSP00000396125;ENSP00000464607;ENSP00000464402;ENSP00000254928	1;1;1;1	1;1;1;1	1;1;1;1	>ENSP00000396125 pep:known chromosome:GRCh37:17:27182028:27185793:1 gene:ENSG00000132591 transcript:ENST00000412138 gene_biotype:protein_coding transcript_biotype:nonsense_mediated_decay;>ENSP00000464607 pep:known chromosome:GRCh37:17:27182054:27188077:1 g	4	1	1	1	0	0	0	0	0	1	0	0	0	0	0	0	0	1	0	0	0	0	0	0	0	1	0	0	5.8	5.8	5.8	18.412	171	171;276;284;437	0	6919400	0	0	0	0	0	6919400	0	0
ENSP00000434240;ENSP00000432289;ENSP00000437116;ENSP00000361122;ENSP00000255121;ENSP00000438871;ENSP00000255120;ENSP00000384529	ENSP00000434240;ENSP00000432289;ENSP00000437116;ENSP00000361122;ENSP00000255121;ENSP00000438871;ENSP00000255120;ENSP00000384529	1;1;1;1;1;1;1;1	1;1;1;1;1;1;1;1	1;1;1;1;1;1;1;1	>ENSP00000434240 pep:novel chromosome:GRCh37:1:46080731:46083919:1 gene:ENSG00000132780 transcript:ENST00000534450 gene_biotype:protein_coding transcript_biotype:protein_coding;>ENSP00000432289 pep:novel chromosome:GRCh37:1:46049730:46081135:1 gene:ENSG000	8	1	1	1	0	0	0	0	0	0	1	0	0	0	0	0	0	0	1	0	0	0	0	0	0	0	1	0	16	16	16	18.76	175	175;268;288;422;449;724;788;790	0	2192700	0	0	0	0	0	0	2192700	0
ENSP00000256151;ENSP00000450183	ENSP00000256151;ENSP00000450183	4;2	4;2	4;2	>ENSP00000256151 pep:known chromosome:GRCh37:12:82746085:82752567:-1 gene:ENSG00000133773 transcript:ENST00000256151 gene_biotype:protein_coding transcript_biotype:protein_coding;>ENSP00000450183 pep:putative chromosome:GRCh37:12:82617460:82752175:-1 gene:	2	4	4	4	0	0	0	4	0	2	0	0	0	0	0	4	0	2	0	0	0	0	0	4	0	2	0	0	21.6	21.6	21.6	28.669	241	241;181	0	32888000	0	0	0	20380000	0	12508000	0	0
ENSP00000411960;ENSP00000425993;ENSP00000424940;ENSP00000424613;ENSP00000256216;ENSP00000420914;ENSP00000426272;ENSP00000390208	ENSP00000411960;ENSP00000425993;ENSP00000424940;ENSP00000424613;ENSP00000256216;ENSP00000420914;ENSP00000426272;ENSP00000390208	2;2;2;2;2;2;1;1	2;2;2;2;2;2;1;1	2;2;2;2;2;2;1;1	>ENSP00000411960 pep:putative chromosome:GRCh37:5:118788448:118878027:1 gene:ENSG00000133835 transcript:ENST00000414835 gene_biotype:protein_coding transcript_biotype:protein_coding;>ENSP00000425993 pep:putative chromosome:GRCh37:5:118812237:118877869:1 ge	8	2	2	2	1	0	0	0	0	0	1	0	1	0	0	0	0	0	1	0	1	0	0	0	0	0	1	0	6	6	6	64.592	596	596;599;712;718;736;761;474;500	0	2774900	2221400	0	0	0	0	0	553570	0
ENSP00000438063;ENSP00000442980;ENSP00000440005;ENSP00000438510;ENSP00000272102;ENSP00000256682;ENSP00000438507;ENSP00000420254;ENSP00000412701;ENSP00000306010;ENSP00000000233	ENSP00000438063;ENSP00000442980;ENSP00000440005;ENSP00000438510;ENSP00000272102;ENSP00000256682;ENSP00000438507;ENSP00000420254;ENSP00000412701;ENSP00000306010;ENSP00000000233	2;2;2;2;2;2;2;1;1;1;1	2;2;2;2;2;2;2;1;1;1;1	2;2;2;2;2;2;2;1;1;1;1	>ENSP00000438063 pep:known chromosome:GRCh37:12:49333515:49350852:-1 gene:ENSG00000134287 transcript:ENST00000541236 gene_biotype:protein_coding transcript_biotype:protein_coding;>ENSP00000442980 pep:known chromosome:GRCh37:1:228270361:228286912:1 gene:ENS	11	2	2	2	0	0	0	0	0	0	2	0	0	0	0	0	0	0	2	0	0	0	0	0	0	0	2	0	34.3	34.3	34.3	11.618	102	102;181;181;181;181;181;210;127;150;180;180	0	4381700	0	0	0	0	0	0	4381700	0
ENSP00000435825;ENSP00000257075;ENSP00000401777;ENSP00000391723;ENSP00000362852;ENSP00000362846;ENSP00000400141;ENSP00000362847;ENSP00000399440;ENSP00000433850;ENSP00000436921;ENSP00000433099;ENSP00000431470;ENSP00000437269;ENSP00000433373;ENSP00000431213	ENSP00000435825;ENSP00000257075;ENSP00000401777;ENSP00000391723;ENSP00000362852;ENSP00000362846;ENSP00000400141;ENSP00000362847;ENSP00000399440	11;11;10;10;10;10;8;8;7;5;1;1;1;1;1;1	11;11;10;10;10;10;8;8;7;5;1;1;1;1;1;1	9;9;8;8;8;8;6;6;5;3;1;1;1;1;0;0	>ENSP00000435825 pep:putative chromosome:GRCh37:1:31404906:31538573:-1 gene:ENSG00000134644 transcript:ENST00000525843 gene_biotype:protein_coding transcript_biotype:protein_coding;>ENSP00000257075 pep:known chromosome:GRCh37:1:31404353:31538545:-1 gene:EN	16	11	11	9	0	0	0	2	0	4	0	10	0	0	0	2	0	4	0	10	0	0	0	2	0	4	0	8	13.6	13.6	11.9	120.11	1125	1125;1186;1162;1188;1189;1224;944;1127;1044;900;94;94;96;124;217;227	12.4	339920000	0	0	0	2652300	0	70437000	0	266830000
ENSP00000257181	ENSP00000257181	1	1	1	>ENSP00000257181 pep:known chromosome:GRCh37:1:52870236:52883992:1 gene:ENSG00000134748 transcript:ENST00000257181 gene_biotype:protein_coding transcript_biotype:protein_coding	1	1	1	1	0	1	0	1	0	1	0	1	0	1	0	1	0	1	0	1	0	1	0	1	0	1	0	1	3.8	3.8	3.8	37.476	312	312	3.8	9132900	0	1194400	0	4845100	0	596110	0	2497300
ENSP00000257192	ENSP00000257192	5	5	5	>ENSP00000257192 pep:known chromosome:GRCh37:18:28898052:28936992:1 gene:ENSG00000134760 transcript:ENST00000257192 gene_biotype:protein_coding transcript_biotype:protein_coding	1	5	5	5	4	3	3	2	1	0	1	0	4	3	3	2	1	0	1	0	4	3	3	2	1	0	1	0	8	8	8	113.75	1049	1049	0	56738000	15629000	10739000	24079000	4970500	725040	0	595050	0
ENSP00000435678;ENSP00000433627;ENSP00000257245	ENSP00000435678;ENSP00000433627;ENSP00000257245	1;1;1	1;1;1	1;1;1	>ENSP00000435678 pep:known chromosome:GRCh37:11:57296099:57298276:-1 gene:ENSG00000134809 transcript:ENST00000525587 gene_biotype:protein_coding transcript_biotype:protein_coding;>ENSP00000433627 pep:known chromosome:GRCh37:11:57296114:57298207:-1 gene:ENS	3	1	1	1	0	0	0	0	0	0	1	0	0	0	0	0	0	0	1	0	0	0	0	0	0	0	1	0	21.1	21.1	21.1	10.333	90	90;90;90	0	1874300	0	0	0	0	0	0	1874300	0
ENSP00000257468;ENSP00000365576;ENSP00000357292;ENSP00000345195	ENSP00000257468;ENSP00000365576;ENSP00000357292;ENSP00000345195	1;1;1;1	1;1;1;1	1;1;1;1	>ENSP00000257468 pep:known chromosome:GRCh37:9:86276344:86322849:-1 gene:ENSG00000135018 transcript:ENST00000257468 gene_biotype:protein_coding transcript_biotype:protein_coding;>ENSP00000365576 pep:known chromosome:GRCh37:9:86274878:86323118:-1 gene:ENSG0	4	1	1	1	0	0	0	0	0	0	1	0	0	0	0	0	0	0	1	0	0	0	0	0	0	0	1	0	3.6	3.6	3.6	59.219	561	561;589;601;624	0	14578000	0	0	0	0	0	0	14578000	0
ENSP00000366109;ENSP00000257497;ENSP00000412489;ENSP00000414013	ENSP00000366109;ENSP00000257497;ENSP00000412489;ENSP00000414013	7;7;5;4	7;7;5;4	7;7;5;4	>ENSP00000366109 pep:known chromosome:GRCh37:9:75772570:75785309:1 gene:ENSG00000135046 transcript:ENST00000376911 gene_biotype:protein_coding transcript_biotype:protein_coding;>ENSP00000257497 pep:known chromosome:GRCh37:9:75766673:75785309:1 gene:ENSG000	4	7	7	7	1	0	2	2	0	0	6	2	1	0	2	2	0	0	6	2	1	0	2	2	0	0	6	2	28.9	28.9	28.9	38.714	346	346;346;204;115	8.4	58199000	1379600	0	9198500	3488700	0	0	36721000	7410400
ENSP00000433011;ENSP00000257829;ENSP00000437324	ENSP00000433011;ENSP00000257829;ENSP00000437324	2;2;1	2;2;1	2;2;1	>ENSP00000433011 pep:known chromosome:GRCh37:11:34127164:34168121:1 gene:ENSG00000135372 transcript:ENST00000531159 gene_biotype:protein_coding transcript_biotype:protein_coding;>ENSP00000257829 pep:known chromosome:GRCh37:11:34127149:34168457:1 gene:ENSG0	3	2	2	2	0	0	0	0	0	1	1	0	0	0	0	0	0	1	1	0	0	0	0	0	0	1	1	0	2.6	2.6	2.6	107.3	953	953;1025;288	0	4798000	0	0	0	0	0	2073400	2724700	0
ENSP00000257940	ENSP00000257940	1	1	1	>ENSP00000257940 pep:known chromosome:GRCh37:12:56511943:56516278:1 gene:ENSG00000135482 transcript:ENST00000257940 gene_biotype:protein_coding transcript_biotype:protein_coding	1	1	1	1	0	0	0	0	0	1	0	0	0	0	0	0	0	1	0	0	0	0	0	0	0	1	0	0	3.9	3.9	3.9	46.051	434	434	0	0	0	0	0	0	0	0	0	0
ENSP00000437824;ENSP00000258091;ENSP00000438462;ENSP00000444379;ENSP00000442058;ENSP00000386349;ENSP00000381456;ENSP00000412996	ENSP00000437824;ENSP00000258091;ENSP00000438462;ENSP00000444379;ENSP00000442058;ENSP00000386349	5;5;4;4;4;4;2;1	5;5;4;4;4;4;2;1	5;5;4;4;4;4;2;1	>ENSP00000437824 pep:known chromosome:GRCh37:2:73461364:73480149:1 gene:ENSG00000135624 transcript:ENST00000539919 gene_biotype:protein_coding transcript_biotype:protein_coding;>ENSP00000258091 pep:known chromosome:GRCh37:2:73461366:73480132:1 gene:ENSG000	8	5	5	5	0	0	0	0	0	0	5	0	0	0	0	0	0	0	5	0	0	0	0	0	0	0	5	0	15.2	15.2	15.2	54.804	499	499;543;415;443;456;501;339;98	0	24349000	0	0	0	0	0	0	24349000	0
ENSP00000258455	ENSP00000258455	2	2	2	>ENSP00000258455 pep:known chromosome:GRCh37:2:105654441:105716418:1 gene:ENSG00000135972 transcript:ENST00000258455 gene_biotype:protein_coding transcript_biotype:protein_coding	1	2	2	2	0	0	0	0	0	0	0	2	0	0	0	0	0	0	0	2	0	0	0	0	0	0	0	2	8.3	8.3	8.3	45.834	396	396	8.3	4189600	0	0	0	0	0	0	0	4189600
ENSP00000447464;ENSP00000258494	ENSP00000447464;ENSP00000258494	1;1	1;1	1;1	>ENSP00000447464 pep:putative chromosome:GRCh37:12:105423848:105425713:-1 gene:ENSG00000136010 transcript:ENST00000548418 gene_biotype:protein_coding transcript_biotype:protein_coding;>ENSP00000258494 pep:known chromosome:GRCh37:12:105413568:105478355:-1 g	2	1	1	1	0	1	0	0	0	0	0	1	0	1	0	0	0	0	0	1	0	1	0	0	0	0	0	1	13	13	13	10.351	92	92;923	13	0	0	0	0	0	0	0	0	0
ENSP00000258729;ENSP00000395936	ENSP00000258729	17;3	15;3	15;3	>ENSP00000258729 pep:known chromosome:GRCh37:7:23349828:23510086:-1 gene:ENSG00000136231 transcript:ENST00000258729 gene_biotype:protein_coding transcript_biotype:protein_coding	2	17	15	15	0	1	0	5	0	10	0	17	0	0	0	4	0	8	0	15	0	0	0	4	0	8	0	15	35.1	31.1	31.1	63.704	579	579;81	35.1	1930700000	0	0	0	23058000	0	435070000	0	1472500000
ENSP00000420597;ENSP00000258770;ENSP00000379016;ENSP00000354992;ENSP00000418631;ENSP00000417743	ENSP00000420597;ENSP00000258770;ENSP00000379016;ENSP00000354992;ENSP00000418631	4;4;3;3;2;1	4;4;3;3;2;1	4;4;3;3;2;1	>ENSP00000420597 pep:known chromosome:GRCh37:7:45139700:45151305:-1 gene:ENSG00000136270 transcript:ENST00000494076 gene_biotype:protein_coding transcript_biotype:protein_coding;>ENSP00000258770 pep:known chromosome:GRCh37:7:45139699:45151313:-1 gene:ENSG0	6	4	4	4	0	0	0	0	0	1	0	4	0	0	0	0	0	1	0	4	0	0	0	0	0	1	0	4	6.2	6.2	6.2	70.737	631	631;631;521;521;283;248	6.2	60518000	0	0	0	0	0	6767700	0	53750000
ENSP00000393488;ENSP00000258772;ENSP00000402989;ENSP00000392139;ENSP00000388310;ENSP00000411456;ENSP00000390553	ENSP00000393488;ENSP00000258772;ENSP00000402989;ENSP00000392139;ENSP00000388310;ENSP00000411456	9;9;7;7;5;5;2	9;9;7;7;5;5;2	9;9;7;7;5;5;2	>ENSP00000393488 pep:novel chromosome:GRCh37:7:44605601:44613524:-1 gene:ENSG00000136271 transcript:ENST00000431640 gene_biotype:protein_coding transcript_biotype:protein_coding;>ENSP00000258772 pep:known chromosome:GRCh37:7:44605016:44613601:-1 gene:ENSG0	7	9	9	9	0	0	0	6	0	6	0	0	0	0	0	6	0	6	0	0	0	0	0	6	0	6	0	0	21.1	21.1	21.1	57.274	507	507;547;185;375;103;396;182	0	143470000	0	0	0	41962000	0	101510000	0	0
ENSP00000258962;ENSP00000463042;ENSP00000463223;ENSP00000462215;ENSP00000462616;ENSP00000463917;ENSP00000462687	ENSP00000258962;ENSP00000463042;ENSP00000463223;ENSP00000462215	23;23;21;21;10;7;7	23;23;21;21;10;7;7	22;22;20;20;10;7;7	>ENSP00000258962 pep:known chromosome:GRCh37:17:56082210:56084707:-1 gene:ENSG00000136450 transcript:ENST00000258962 gene_biotype:protein_coding transcript_biotype:protein_coding;>ENSP00000463042 pep:putative chromosome:GRCh37:17:56081949:56084622:-1 gene:	7	23	23	22	0	19	0	19	1	18	2	21	0	19	0	19	1	18	2	21	0	18	0	18	1	17	2	20	61.7	61.7	58.9	27.744	248	248;253;201;201;143;65;73	60.9	6754300000	0	898690000	0	2009800000	682890	1015200000	7675900	2822200000
ENSP00000259726;ENSP00000399604;ENSP00000392863;ENSP00000388386;ENSP00000373023;ENSP00000365465	ENSP00000259726;ENSP00000399604;ENSP00000392863;ENSP00000388386;ENSP00000373023;ENSP00000365465	2;2;2;2;2;2	2;2;2;2;2;2	2;2;2;2;2;2	>ENSP00000259726 pep:known chromosome:GRCh37:HSCHR6_MHC_COX:31075367:31080724:-1 gene:ENSG00000137197 transcript:ENST00000259726 gene_biotype:protein_coding transcript_biotype:protein_coding;>ENSP00000399604 pep:known chromosome:GRCh37:HSCHR6_MHC_MCF:31161	6	2	2	2	1	2	1	0	0	1	0	0	1	2	1	0	0	1	0	0	1	2	1	0	0	1	0	0	12.5	12.5	12.5	51.476	528	528;529;529;529;529;529	0	47644000	4394200	29869000	5771900	0	0	7608700	0	0
ENSP00000409288;ENSP00000391687;ENSP00000411771;ENSP00000260130;ENSP00000430730;ENSP00000397820;ENSP00000395351;ENSP00000428184	ENSP00000409288;ENSP00000391687;ENSP00000411771;ENSP00000260130;ENSP00000430730;ENSP00000397820;ENSP00000395351;ENSP00000428184	3;3;3;3;2;2;2;2	3;3;3;3;2;2;2;2	3;3;3;3;2;2;2;2	>ENSP00000409288 pep:known chromosome:GRCh37:8:59465775:59495405:1 gene:ENSG00000137575 transcript:ENST00000447182 gene_biotype:protein_coding transcript_biotype:protein_coding;>ENSP00000391687 pep:known chromosome:GRCh37:8:59465728:59495418:1 gene:ENSG000	8	3	3	3	3	0	0	0	0	0	0	0	3	0	0	0	0	0	0	0	3	0	0	0	0	0	0	0	15.5	15.5	15.5	32.316	297	297;297;298;298;239;244;292;318	0	5233400	5233400	0	0	0	0	0	0	0
ENSP00000260665;ENSP00000386562;ENSP00000386234;ENSP00000403637;ENSP00000414207;ENSP00000402274;ENSP00000387789;ENSP00000394988;ENSP00000373380;ENSP00000410804;ENSP00000406779;ENSP00000257694	ENSP00000260665	66;19;19;16;2;1;1;1;1;1;1;1	66;19;19;16;2;1;1;1;1;1;1;1	66;19;19;16;2;1;1;1;1;1;1;1	>ENSP00000260665 pep:known chromosome:GRCh37:2:44113647:44223144:-1 gene:ENSG00000138095 transcript:ENST00000260665 gene_biotype:protein_coding transcript_biotype:protein_coding	12	66	66	66	0	0	0	0	0	37	5	65	0	0	0	0	0	37	5	65	0	0	0	0	0	37	5	65	49	49	49	157.9	1394	1394;504;531;359;77;639;682;717;720;782;782;782	49	6947300000	0	0	0	0	0	1005200000	5930400	5936200000
ENSP00000386636;ENSP00000260956;ENSP00000386524;ENSP00000397029;ENSP00000396890;ENSP00000395758	ENSP00000386636;ENSP00000260956;ENSP00000386524	36;36;34;16;12;9	36;36;34;16;12;9	36;36;34;16;12;9	>ENSP00000386636 pep:known chromosome:GRCh37:2:170655789:170668574:1 gene:ENSG00000138385 transcript:ENST00000409333 gene_biotype:protein_coding transcript_biotype:protein_coding;>ENSP00000260956 pep:known chromosome:GRCh37:2:170655322:170668574:1 gene:ENS	6	36	36	36	0	17	0	28	0	18	5	26	0	17	0	28	0	18	5	26	0	17	0	28	0	18	5	26	63.2	63.2	63.2	46.836	408	408;408;361;184;120;134	49	3034800000	0	247260000	0	1197700000	0	392220000	12862000	1184800000
ENSP00000407083;ENSP00000260970;ENSP00000386245;ENSP00000402222;ENSP00000435987;ENSP00000408683;ENSP00000394202;ENSP00000411643	ENSP00000407083;ENSP00000260970;ENSP00000386245;ENSP00000402222;ENSP00000435987;ENSP00000408683	8;8;7;6;6;6;1;1	8;8;7;6;6;6;1;1	8;8;7;6;6;6;1;1	>ENSP00000407083 pep:known chromosome:GRCh37:2:170440942:170494131:1 gene:ENSG00000138398 transcript:ENST00000448752 gene_biotype:protein_coding transcript_biotype:protein_coding;>ENSP00000260970 pep:known chromosome:GRCh37:2:170440850:170497916:1 gene:ENS	8	8	8	8	0	3	0	2	0	2	3	6	0	3	0	2	0	2	3	6	0	3	0	2	0	2	3	6	11.8	11.8	11.8	88.616	754	754;754;739;246;357;487;59;104	8.9	140640000	0	6351800	0	18723000	0	28741000	7948900	78877000
ENSP00000396787;ENSP00000409045;ENSP00000391075;ENSP00000410513;ENSP00000390265;ENSP00000260985	ENSP00000396787;ENSP00000409045;ENSP00000391075;ENSP00000410513;ENSP00000390265;ENSP00000260985	1;1;1;1;1;1	1;1;1;1;1;1	1;1;1;1;1;1	>ENSP00000396787 pep:known chromosome:GRCh37:2:209113321:209130798:-1 gene:ENSG00000138413 transcript:ENST00000451391 gene_biotype:protein_coding transcript_biotype:protein_coding;>ENSP00000409045 pep:known chromosome:GRCh37:2:209113286:209120522:-1 gene:E	6	1	1	1	0	0	0	0	0	0	1	0	0	0	0	0	0	0	1	0	0	0	0	0	0	0	1	0	32.3	32.3	32.3	7.0719	62	62;74;157;414;414;414	0	5915100	0	0	0	0	0	0	5915100	0
ENSP00000442868;ENSP00000261167	ENSP00000442868;ENSP00000261167	1;1	1;1	1;1	>ENSP00000442868 pep:novel chromosome:GRCh37:12:14939480:14956438:-1 gene:ENSG00000084463 transcript:ENST00000537574 gene_biotype:protein_coding transcript_biotype:protein_coding;>ENSP00000261167 pep:known chromosome:GRCh37:12:14939410:14956474:-1 gene:ENS	2	1	1	1	0	0	0	0	0	1	0	0	0	0	0	0	0	1	0	0	0	0	0	0	0	1	0	0	1.8	1.8	1.8	66.842	607	607;641	0	2231600	0	0	0	0	0	2231600	0	0
ENSP00000409795;ENSP00000449649;ENSP00000448167;ENSP00000444759;ENSP00000447793;ENSP00000447196;ENSP00000445008;ENSP00000450236;ENSP00000376947;ENSP00000261182;ENSP00000446520;ENSP00000446804;ENSP00000448007;ENSP00000446756;ENSP00000437507;ENSP00000446787;ENSP00000448836;ENSP00000448133;ENSP00000448764	ENSP00000409795;ENSP00000449649;ENSP00000448167;ENSP00000444759;ENSP00000447793;ENSP00000447196;ENSP00000445008;ENSP00000450236;ENSP00000376947;ENSP00000261182;ENSP00000446520;ENSP00000446804;ENSP00000448007;ENSP00000446756;ENSP00000437507;ENSP00000446787;ENSP00000448836;ENSP00000448133;ENSP00000448764	2;2;2;2;2;2;2;2;2;2;1;1;1;1;1;1;1;1;1	2;2;2;2;2;2;2;2;2;2;1;1;1;1;1;1;1;1;1	2;2;2;2;2;2;2;2;2;2;1;1;1;1;1;1;1;1;1	>ENSP00000409795 pep:putative chromosome:GRCh37:12:76441375:76478465:-1 gene:ENSG00000187109 transcript:ENST00000431879 gene_biotype:protein_coding transcript_biotype:protein_coding;>ENSP00000449649 pep:putative chromosome:GRCh37:12:76443369:76478446:-1 ge	19	2	2	2	0	0	0	0	0	0	2	0	0	0	0	0	0	0	2	0	0	0	0	0	0	0	2	0	18.3	18.3	18.3	37.344	323	323;327;328;349;368;379;383;385;391;391;177;198;200;207;208;209;215;237;264	0	5221200	0	0	0	0	0	0	5221200	0
ENSP00000449969;ENSP00000449898;ENSP00000261267	ENSP00000449969;ENSP00000449898;ENSP00000261267	1;1;1	1;1;1	1;1;1	>ENSP00000449969 pep:putative chromosome:GRCh37:12:69742166:69744286:1 gene:ENSG00000090382 transcript:ENST00000548839 gene_biotype:protein_coding transcript_biotype:protein_coding;>ENSP00000449898 pep:putative chromosome:GRCh37:12:69742164:69747275:1 gene	3	1	1	1	1	0	1	0	0	0	1	0	1	0	1	0	0	0	1	0	1	0	1	0	0	0	1	0	11.5	11.5	11.5	11.488	104	104;137;148	0	3456700	1406100	0	1478000	0	0	0	572610	0
ENSP00000261303;ENSP00000445147	ENSP00000261303;ENSP00000445147	2;1	2;1	2;1	>ENSP00000261303 pep:known chromosome:GRCh37:14:90722839:90738966:1 gene:ENSG00000100764 transcript:ENST00000261303 gene_biotype:protein_coding transcript_biotype:protein_coding;>ENSP00000445147 pep:putative chromosome:GRCh37:14:90722922:90738894:1 gene:EN	2	2	2	2	0	0	0	0	0	0	2	0	0	0	0	0	0	0	2	0	0	0	0	0	0	0	2	0	7.7	7.7	7.7	49.184	440	440;367	0	5192500	0	0	0	0	0	0	5192500	0
ENSP00000261313	ENSP00000261313	1	1	1	>ENSP00000261313 pep:known chromosome:GRCh37:12:118573663:118583389:1 gene:ENSG00000089220 transcript:ENST00000261313 gene_biotype:protein_coding transcript_biotype:protein_coding	1	1	1	1	0	0	0	0	0	0	1	0	0	0	0	0	0	0	1	0	0	0	0	0	0	0	1	0	17.1	17.1	17.1	21.057	187	187	0	2066300	0	0	0	0	0	0	2066300	0
ENSP00000261366;ENSP00000378761	ENSP00000261366;ENSP00000378761	2;1	2;1	2;1	>ENSP00000261366 pep:known chromosome:GRCh37:5:126112840:126172712:1 gene:ENSG00000113368 transcript:ENST00000261366 gene_biotype:protein_coding transcript_biotype:protein_coding;>ENSP00000378761 pep:putative chromosome:GRCh37:5:126112881:126154926:1 gene:	2	2	2	2	0	0	0	0	0	0	2	0	0	0	0	0	0	0	2	0	0	0	0	0	0	0	2	0	8.5	8.5	8.5	66.408	586	586;387	0	10314000	0	0	0	0	0	0	10314000	0
ENSP00000415554;ENSP00000438341;ENSP00000261401;ENSP00000447534;ENSP00000394496	ENSP00000415554;ENSP00000438341;ENSP00000261401;ENSP00000447534;ENSP00000394496	1;1;1;1;1	1;1;1;1;1	1;1;1;1;1	>ENSP00000415554 pep:putative chromosome:GRCh37:12:109041156:109090178:-1 gene:ENSG00000110880 transcript:ENST00000421578 gene_biotype:protein_coding transcript_biotype:protein_coding;>ENSP00000438341 pep:known chromosome:GRCh37:12:109040343:109124619:-1 g	5	1	1	1	0	0	0	0	0	0	1	0	0	0	0	0	0	0	1	0	0	0	0	0	0	0	1	0	4.3	4.3	4.3	41.603	369	369;474;474;480;527	0	985830	0	0	0	0	0	0	985830	0
ENSP00000425580;ENSP00000340676;ENSP00000371270;ENSP00000261434	ENSP00000425580;ENSP00000340676;ENSP00000371270;ENSP00000261434	1;1;1;1	1;1;1;1	1;1;1;1	>ENSP00000425580 pep:novel chromosome:GRCh37:4:39460686:39478775:1 gene:ENSG00000121897 transcript:ENST00000513731 gene_biotype:protein_coding transcript_biotype:protein_coding;>ENSP00000340676 pep:known chromosome:GRCh37:4:39460620:39479204:1 gene:ENSG000	4	1	1	1	1	0	0	0	0	0	0	0	1	0	0	0	0	0	0	0	1	0	0	0	0	0	0	0	7	7	7	27.509	242	242;322;329;372	0	1356300	1356300	0	0	0	0	0	0	0
ENSP00000342408;ENSP00000261443;ENSP00000432958;ENSP00000351329;ENSP00000358543;ENSP00000407724;ENSP00000431297;ENSP00000435185	ENSP00000342408;ENSP00000261443;ENSP00000432958;ENSP00000351329;ENSP00000358543;ENSP00000407724;ENSP00000431297	21;21;21;21;21;21;17;3	21;21;21;21;21;21;17;3	21;21;21;21;21;21;17;3	>ENSP00000342408 pep:known chromosome:GRCh37:1:115259534:115300604:-1 gene:ENSG00000009307 transcript:ENST00000339438 gene_biotype:protein_coding transcript_biotype:protein_coding;>ENSP00000261443 pep:known chromosome:GRCh37:1:115259916:115300595:-1 gene:E	8	21	21	21	0	0	0	1	0	10	1	21	0	0	0	1	0	10	1	21	0	0	0	1	0	10	1	21	29.9	29.9	29.9	85.746	767	767;767;798;798;813;844;668;95	29.9	1308600000	0	0	0	1322200	0	170320000	4527500	1132400000
ENSP00000451171;ENSP00000452566;ENSP00000444844;ENSP00000261479;ENSP00000452603	ENSP00000451171;ENSP00000452566;ENSP00000444844;ENSP00000261479;ENSP00000452603	1;1;1;1;1	1;1;1;1;1	1;1;1;1;1	>ENSP00000451171 pep:novel chromosome:GRCh37:14:35780039:35786678:1 gene:ENSG00000100902 transcript:ENST00000556221 gene_biotype:protein_coding transcript_biotype:protein_coding;>ENSP00000452566 pep:putative chromosome:GRCh37:14:35761657:35786699:1 gene:EN	5	1	1	1	1	0	1	0	0	0	1	1	1	0	1	0	0	0	1	1	1	0	1	0	0	0	1	1	21.2	21.2	21.2	9.2305	85	85;167;227;246;252	21.2	45908000	685630	0	970680	0	0	0	39739000	4512700
ENSP00000261531;ENSP00000451129;ENSP00000452473;ENSP00000452059	ENSP00000261531;ENSP00000451129	7;7;3;3	7;7;3;3	7;7;3;3	>ENSP00000261531 pep:known chromosome:GRCh37:14:78183942:78227533:-1 gene:ENSG00000100603 transcript:ENST00000261531 gene_biotype:protein_coding transcript_biotype:protein_coding;>ENSP00000451129 pep:putative chromosome:GRCh37:14:78184296:78227499:-1 gene:	4	7	7	7	0	0	0	1	0	7	3	2	0	0	0	1	0	7	3	2	0	0	0	1	0	7	3	2	14	14	14	61.494	536	536;571;185;374	4.5	64925000	0	0	0	2347100	0	43200000	4456100	14922000
ENSP00000373083;ENSP00000464447;ENSP00000383125;ENSP00000261601	ENSP00000373083;ENSP00000464447;ENSP00000383125;ENSP00000261601	1;1;1;1	1;1;1;1	1;1;1;1	>ENSP00000373083 pep:novel chromosome:GRCh37:18:158591:211997:1 gene:ENSG00000101557 transcript:ENST00000383589 gene_biotype:protein_coding transcript_biotype:protein_coding;>ENSP00000464447 pep:known chromosome:GRCh37:18:158383:211391:1 gene:ENSG000001015	4	1	1	1	0	0	0	0	0	0	1	0	0	0	0	0	0	0	1	0	0	0	0	0	0	0	1	0	4	4	4	51.086	448	448;459;483;494	0	2390300	0	0	0	0	0	0	2390300	0
ENSP00000261637	ENSP00000261637	5	5	5	>ENSP00000261637 pep:known chromosome:GRCh37:12:101673887:101780394:1 gene:ENSG00000120800 transcript:ENST00000261637 gene_biotype:protein_coding transcript_biotype:protein_coding	1	5	5	5	0	0	0	4	0	4	0	0	0	0	0	4	0	4	0	0	0	0	0	4	0	4	0	0	2.3	2.3	2.3	318.38	2785	2785	0	74304000	0	0	0	21600000	0	52705000	0	0
ENSP00000393185;ENSP00000261712	ENSP00000393185;ENSP00000261712	1;1	1;1	1;1	>ENSP00000393185 pep:known chromosome:GRCh37:17:30771492:30808489:1 gene:ENSG00000108671 transcript:ENST00000457654 gene_biotype:protein_coding transcript_biotype:protein_coding;>ENSP00000261712 pep:known chromosome:GRCh37:17:30771279:30810336:1 gene:ENSG0	2	1	1	1	0	0	0	0	0	0	1	0	0	0	0	0	0	0	1	0	0	0	0	0	0	0	1	0	2.8	2.8	2.8	47.463	422	422;422	0	526120	0	0	0	0	0	0	526120	0
ENSP00000442053;ENSP00000376344;ENSP00000261741;ENSP00000449604	ENSP00000442053;ENSP00000376344;ENSP00000261741	20;20;20;1	20;20;20;1	20;20;20;1	>ENSP00000442053 pep:known chromosome:GRCh37:12:114254547:114404111:-1 gene:ENSG00000122965 transcript:ENST00000545145 gene_biotype:protein_coding transcript_biotype:protein_coding;>ENSP00000376344 pep:known chromosome:GRCh37:12:114259862:114404115:-1 gene	4	20	20	20	0	4	0	13	0	17	0	6	0	4	0	13	0	17	0	6	0	4	0	13	0	17	0	6	25.9	25.9	25.9	107.33	960	960;960;960;110	7	346870000	0	12516000	0	136100000	0	177890000	0	20362000
ENSP00000261772	ENSP00000261772	1	1	1	>ENSP00000261772 pep:known chromosome:GRCh37:16:70286293:70323446:-1 gene:ENSG00000090861 transcript:ENST00000261772 gene_biotype:protein_coding transcript_biotype:protein_coding	1	1	1	1	0	0	0	0	0	0	1	0	0	0	0	0	0	0	1	0	0	0	0	0	0	0	1	0	2.5	2.5	2.5	106.81	968	968	0	7878700	0	0	0	0	0	0	7878700	0
ENSP00000421089;ENSP00000423515;ENSP00000421212;ENSP00000350869;ENSP00000425725;ENSP00000424495;ENSP00000261948	ENSP00000421089;ENSP00000423515;ENSP00000421212;ENSP00000350869;ENSP00000425725;ENSP00000424495;ENSP00000261948	1;1;1;1;1;1;1	1;1;1;1;1;1;1	1;1;1;1;1;1;1	>ENSP00000421089 pep:novel chromosome:GRCh37:5:176449697:176507555:1 gene:ENSG00000113761 transcript:ENST00000512315 gene_biotype:protein_coding transcript_biotype:protein_coding;>ENSP00000423515 pep:novel chromosome:GRCh37:5:176449697:176492242:1 gene:ENS	7	1	1	1	0	0	0	1	0	1	0	0	0	0	0	1	0	1	0	0	0	0	0	1	0	1	0	0	11	11	11	12.817	118	118;196;262;294;310;319;319	0	8901500	0	0	0	3027800	0	5873700	0	0
ENSP00000431150;ENSP00000261973;ENSP00000437934;ENSP00000436225;ENSP00000436868;ENSP00000434950;ENSP00000434333	ENSP00000431150;ENSP00000261973;ENSP00000437934;ENSP00000436225;ENSP00000436868	3;3;2;2;2;1;1	3;3;2;2;2;1;1	3;3;2;2;2;1;1	>ENSP00000431150 pep:known chromosome:GRCh37:14:73525240:73587099:1 gene:ENSG00000119707 transcript:ENST00000527432 gene_biotype:protein_coding transcript_biotype:protein_coding;>ENSP00000261973 pep:known chromosome:GRCh37:14:73525144:73588122:1 gene:ENSG0	7	3	3	3	0	0	0	1	0	2	2	1	0	0	0	1	0	2	2	1	0	0	0	1	0	2	2	1	4.3	4.3	4.3	100.18	843	843;843;294;294;300;73;243	1.7	19386000	0	0	0	476930	0	8573100	2565300	7770200
ENSP00000262030;ENSP00000450297;ENSP00000446489;ENSP00000446677;ENSP00000447571;ENSP00000448428;ENSP00000450233	ENSP00000262030;ENSP00000450297;ENSP00000446489	15;14;11;6;5;4;4	15;14;11;6;5;4;4	15;14;11;6;5;4;4	>ENSP00000262030 pep:known chromosome:GRCh37:12:57031959:57039798:-1 gene:ENSG00000110955 transcript:ENST00000262030 gene_biotype:protein_coding transcript_biotype:protein_coding;>ENSP00000450297 pep:putative chromosome:GRCh37:12:57031988:57039757:-1 gene:	7	15	15	15	5	0	5	2	2	1	12	6	5	0	5	2	2	1	12	6	5	0	5	2	2	1	12	6	50.1	50.1	50.1	56.559	529	529;518;362;284;259;133;218	21.6	164940000	11565000	0	5705500	692560	1054500	1608500	91756000	52561000
ENSP00000262056;ENSP00000388806;ENSP00000412530;ENSP00000449746;ENSP00000450324;ENSP00000447192;ENSP00000448399;ENSP00000448980;ENSP00000448365	ENSP00000262056;ENSP00000388806;ENSP00000412530;ENSP00000449746	10;10;9;7;4;3;3;3;3	10;10;9;7;4;3;3;3;3	10;10;9;7;4;3;3;3;3	>ENSP00000262056 pep:known chromosome:GRCh37:12:53399942:53435993:1 gene:ENSG00000063046 transcript:ENST00000262056 gene_biotype:protein_coding transcript_biotype:protein_coding;>ENSP00000388806 pep:novel chromosome:GRCh37:12:53400240:53434064:1 gene:ENSG0	9	10	10	10	0	0	0	1	0	6	0	9	0	0	0	1	0	6	0	9	0	0	0	1	0	6	0	9	18	18	18	69.15	611	611;616;572;360;275;170;175;185;227	16.9	393220000	0	0	0	2895800	0	185420000	0	204900000
ENSP00000380038;ENSP00000430194;ENSP00000262105;ENSP00000431011;ENSP00000430864;ENSP00000429502	ENSP00000380038;ENSP00000430194;ENSP00000262105	3;3;3;1;1;1	3;3;3;1;1;1	3;3;3;1;1;1	>ENSP00000380038 pep:putative chromosome:GRCh37:8:48873517:48889823:1 gene:ENSG00000104738 transcript:ENST00000396826 gene_biotype:protein_coding transcript_biotype:protein_coding;>ENSP00000430194 pep:putative chromosome:GRCh37:8:48873458:48890720:1 gene:E	6	3	3	3	0	0	0	0	0	0	3	0	0	0	0	0	0	0	3	0	0	0	0	0	0	0	3	0	6	6	6	95.222	850	850;863;863;96;104;147	0	2327200	0	0	0	0	0	0	2327200	0
ENSP00000438624;ENSP00000467171;ENSP00000466252;ENSP00000446426;ENSP00000372804;ENSP00000262173;ENSP00000466111	ENSP00000438624;ENSP00000467171;ENSP00000466252;ENSP00000446426;ENSP00000372804;ENSP00000262173;ENSP00000466111	1;1;1;1;1;1;1	1;1;1;1;1;1;1	1;1;1;1;1;1;1	>ENSP00000438624 pep:known chromosome:GRCh37:18:13726666:13762074:1 gene:ENSG00000101654 transcript:ENST00000535051 gene_biotype:protein_coding transcript_biotype:protein_coding;>ENSP00000467171 pep:known chromosome:GRCh37:18:13726666:13762343:1 gene:ENSG0	7	1	1	1	0	0	0	1	0	0	0	0	0	0	0	1	0	0	0	0	0	0	0	1	0	0	0	0	8.1	8.1	8.1	27.533	234	234;298;476;476;476;476;504	0	948090	0	0	0	948090	0	0	0	0
ENSP00000437886;ENSP00000262415	ENSP00000437886;ENSP00000262415	5;5	5;5	5;5	>ENSP00000437886 pep:putative chromosome:GRCh37:17:41561331:41604154:1 gene:ENSG00000067596 transcript:ENST00000540306 gene_biotype:protein_coding transcript_biotype:protein_coding;>ENSP00000262415 pep:known chromosome:GRCh37:17:41561334:41603038:1 gene:EN	2	5	5	5	0	3	0	3	0	4	0	3	0	3	0	3	0	4	0	3	0	3	0	3	0	4	0	3	5.8	5.8	5.8	134	1181	1181;1220	3.5	185610000	0	14321000	0	32344000	0	69605000	0	69342000
ENSP00000262428;ENSP00000457033	ENSP00000262428;ENSP00000457033	2;1	2;1	2;1	>ENSP00000262428 pep:known chromosome:GRCh37:16:84599200:84651683:-1 gene:ENSG00000103187 transcript:ENST00000262428 gene_biotype:protein_coding transcript_biotype:protein_coding;>ENSP00000457033 pep:putative chromosome:GRCh37:16:84599265:84651665:-1 gene:	2	2	2	2	0	0	0	0	0	0	2	0	0	0	0	0	0	0	2	0	0	0	0	0	0	0	2	0	24.6	24.6	24.6	15.945	142	142;73	0	6726200	0	0	0	0	0	0	6726200	0
ENSP00000378378;ENSP00000262584;ENSP00000431931;ENSP00000434535;ENSP00000433464;ENSP00000436460;ENSP00000433703;ENSP00000435313	ENSP00000378378;ENSP00000262584;ENSP00000431931;ENSP00000434535;ENSP00000433464;ENSP00000436460;ENSP00000433703;ENSP00000435313	10;10;9;8;8;7;7;7	10;10;9;8;8;7;7;7	10;10;9;8;8;7;7;7	>ENSP00000378378 pep:putative chromosome:GRCh37:8:146015154:146017774:-1 gene:ENSG00000161016 transcript:ENST00000394920 gene_biotype:protein_coding transcript_biotype:protein_coding;>ENSP00000262584 pep:known chromosome:GRCh37:8:146015155:146017972:-1 gen	8	10	10	10	0	2	0	5	0	8	1	4	0	2	0	5	0	8	1	4	0	2	0	5	0	8	1	4	28.8	28.8	28.8	28.024	257	257;257;221;205;205;148;167;235	16.7	539870000	0	19878000	0	101460000	0	171640000	1695000	245200000
ENSP00000466044;ENSP00000353663;ENSP00000467278;ENSP00000262633;ENSP00000467614;ENSP00000468060;ENSP00000466548	ENSP00000466044;ENSP00000353663;ENSP00000467278;ENSP00000262633;ENSP00000467614;ENSP00000468060	9;9;9;9;8;7;4	9;9;9;9;8;7;4	9;9;9;9;8;7;4	>ENSP00000466044 pep:known chromosome:GRCh37:19:36119932:36128588:1 gene:ENSG00000126254 transcript:ENST00000588161 gene_biotype:protein_coding transcript_biotype:protein_coding;>ENSP00000353663 pep:known chromosome:GRCh37:19:36119980:36128586:1 gene:ENSG0	7	9	9	9	0	3	0	5	0	2	0	9	0	3	0	5	0	2	0	9	0	3	0	5	0	2	0	9	31.3	31.3	31.3	47.321	450	450;451;458;480;426;386;184	31.3	299940000	0	13975000	0	84660000	0	14221000	0	187080000
ENSP00000405677;ENSP00000262710;ENSP00000451328;ENSP00000380502;ENSP00000350073;ENSP00000345541;ENSP00000451138;ENSP00000451410	ENSP00000405677;ENSP00000262710;ENSP00000451328;ENSP00000380502;ENSP00000350073;ENSP00000345541	14;14;12;8;8;8;6;3	14;14;12;8;8;8;6;3	14;14;12;8;8;8;6;3	>ENSP00000405677 pep:known chromosome:GRCh37:14:23527776:23564823:-1 gene:ENSG00000100813 transcript:ENST00000457657 gene_biotype:protein_coding transcript_biotype:protein_coding;>ENSP00000262710 pep:known chromosome:GRCh37:14:23527776:23564823:-1 gene:ENS	8	14	14	14	0	0	0	0	0	9	5	8	0	0	0	0	0	9	5	8	0	0	0	0	0	9	5	8	12.4	12.4	12.4	147.36	1301	1301;1341;1328;583;583;614;582;194	9.4	157450000	0	0	0	0	0	59375000	18696000	79378000
ENSP00000407034;ENSP00000389047;ENSP00000361152;ENSP00000262746;ENSP00000361150;ENSP00000413736;ENSP00000301522;ENSP00000368646	ENSP00000407034;ENSP00000389047;ENSP00000361152;ENSP00000262746;ENSP00000361150	4;4;4;4;3;1;1;1	4;4;4;4;3;1;1;1	4;4;4;4;3;1;1;1	>ENSP00000407034 pep:known chromosome:GRCh37:1:45980179:45987610:-1 gene:ENSG00000117450 transcript:ENST00000447184 gene_biotype:protein_coding transcript_biotype:protein_coding;>ENSP00000389047 pep:known chromosome:GRCh37:1:45980179:45988719:-1 gene:ENSG0	8	4	4	4	2	0	3	1	2	0	3	1	2	0	3	1	2	0	3	1	2	0	3	1	2	0	3	1	27.5	27.5	27.5	18.976	171	171;171;199;199;97;161;198;271	5.8	27321000	5355000	0	13495000	1416500	725520	0	5904600	424760
ENSP00000436173;ENSP00000262753;ENSP00000362238	ENSP00000436173;ENSP00000262753;ENSP00000362238	1;1;1	1;1;1	1;1;1	>ENSP00000436173 pep:known chromosome:GRCh37:X:84532402:84634697:-1 gene:ENSG00000124429 transcript:ENST00000490301 gene_biotype:protein_coding transcript_biotype:nonsense_mediated_decay;>ENSP00000262753 pep:known chromosome:GRCh37:X:84532402:84634748:-1 g	3	1	1	1	1	0	0	0	0	0	0	0	1	0	0	0	0	0	0	0	1	0	0	0	0	0	0	0	3.7	3.7	3.7	34.178	299	299;589;595	0	1914800	1914800	0	0	0	0	0	0	0
ENSP00000262803;ENSP00000470142	ENSP00000262803;ENSP00000470142	2;2	2;2	2;2	>ENSP00000262803 pep:known chromosome:GRCh37:19:18942747:18979045:1 gene:ENSG00000005007 transcript:ENST00000262803 gene_biotype:protein_coding transcript_biotype:protein_coding;>ENSP00000470142 pep:known chromosome:GRCh37:19:18942810:18979038:1 gene:ENSG0	2	2	2	2	0	0	0	0	0	0	0	2	0	0	0	0	0	0	0	2	0	0	0	0	0	0	0	2	2	2	2	123.03	1118	1118;1129	2	1997100	0	0	0	0	0	0	0	1997100
ENSP00000263063;ENSP00000350820	ENSP00000263063;ENSP00000350820	2;2	2;2	2;2	>ENSP00000263063 pep:known chromosome:GRCh37:10:30601759:30638248:-1 gene:ENSG00000107951 transcript:ENST00000263063 gene_biotype:protein_coding transcript_biotype:protein_coding;>ENSP00000350820 pep:known chromosome:GRCh37:10:30598730:30654262:-1 gene:ENS	2	2	2	2	0	0	0	0	0	1	1	1	0	0	0	0	0	1	1	1	0	0	0	0	0	1	1	1	5.7	5.7	5.7	66.171	582	582;712	4.1	25646000	0	0	0	0	0	4150300	595010	20901000
ENSP00000443633;ENSP00000458710;ENSP00000263092	ENSP00000443633;ENSP00000458710;ENSP00000263092	2;2;2	2;2;2	2;2;2	>ENSP00000443633 pep:known chromosome:GRCh37:17:2322882:2415182:-1 gene:ENSG00000127804 transcript:ENST00000538844 gene_biotype:protein_coding transcript_biotype:protein_coding;>ENSP00000458710 pep:known chromosome:GRCh37:17:2319352:2415158:-1 gene:ENSG000	3	2	2	2	0	2	0	2	0	2	0	2	0	2	0	2	0	2	0	2	0	2	0	2	0	2	0	2	4.7	4.7	4.7	38.961	344	344;562;562	4.7	33905000	0	4471200	0	11015000	0	3052800	0	15367000
ENSP00000354947;ENSP00000263168	ENSP00000354947;ENSP00000263168	1;1	1;1	1;1	>ENSP00000354947 pep:known chromosome:GRCh37:7:116502527:116559315:1 gene:ENSG00000198898 transcript:ENST00000361183 gene_biotype:protein_coding transcript_biotype:protein_coding;>ENSP00000263168 pep:known chromosome:GRCh37:1:113161795:113214241:1 gene:ENS	2	1	1	1	0	0	0	0	0	0	1	0	0	0	0	0	0	0	1	0	0	0	0	0	0	0	1	0	5.9	5.9	5.9	32.949	286	286;286	0	2325500	0	0	0	0	0	0	2325500	0
ENSP00000263239;ENSP00000415604	ENSP00000263239;ENSP00000415604	4;2	4;2	4;2	>ENSP00000263239 pep:known chromosome:GRCh37:2:118572226:118589955:1 gene:ENSG00000088205 transcript:ENST00000263239 gene_biotype:protein_coding transcript_biotype:protein_coding;>ENSP00000415604 pep:novel chromosome:GRCh37:2:118579723:118586541:1 gene:ENS	2	4	4	4	0	0	0	4	0	2	0	0	0	0	0	4	0	2	0	0	0	0	0	4	0	2	0	0	7.3	7.3	7.3	75.406	670	670;214	0	63180000	0	0	0	29756000	0	33424000	0	0
ENSP00000345793;ENSP00000263243	ENSP00000345793;ENSP00000263243	1;1	1;1	1;1	>ENSP00000345793 pep:known chromosome:GRCh37:22:41697526:41756151:1 gene:ENSG00000100403 transcript:ENST00000352645 gene_biotype:protein_coding transcript_biotype:protein_coding;>ENSP00000263243 pep:known chromosome:GRCh37:22:41716665:41756107:1 gene:ENSG0	2	1	1	1	0	0	0	0	0	0	0	1	0	0	0	0	0	0	0	1	0	0	0	0	0	0	0	1	1.4	1.4	1.4	109.86	977	977;977	1.4	1041600	0	0	0	0	0	0	0	1041600
ENSP00000360846;ENSP00000263598	ENSP00000360846;ENSP00000263598	3;3	3;3	3;3	>ENSP00000360846 pep:known chromosome:GRCh37:9:138413301:138418378:1 gene:ENSG00000160349 transcript:ENST00000371781 gene_biotype:protein_coding transcript_biotype:protein_coding;>ENSP00000263598 pep:known chromosome:GRCh37:9:138413284:138418378:1 gene:ENS	2	3	3	3	3	0	0	1	2	0	0	0	3	0	0	1	2	0	0	0	3	0	0	1	2	0	0	0	30.7	30.7	30.7	19.25	176	176;176	0	48656000	39022000	0	0	1656500	7977400	0	0	0
ENSP00000263736;ENSP00000441272	ENSP00000263736;ENSP00000441272	6;4	6;4	6;4	>ENSP00000263736 pep:known chromosome:GRCh37:2:45615819:45838420:-1 gene:ENSG00000068784 transcript:ENST00000263736 gene_biotype:protein_coding transcript_biotype:protein_coding;>ENSP00000441272 pep:known chromosome:GRCh37:2:45616232:45795154:-1 gene:ENSG0	2	6	6	6	0	0	0	3	0	1	2	3	0	0	0	3	0	1	2	3	0	0	0	3	0	1	2	3	7	7	7	111.77	995	995;514	3.4	73886000	0	0	0	18061000	0	15835000	14053000	25937000
ENSP00000455049;ENSP00000263805	ENSP00000455049;ENSP00000263805	2;2	2;2	2;2	>ENSP00000455049 pep:putative chromosome:GRCh37:15:42738824:42749754:-1 gene:ENSG00000103994 transcript:ENST00000565948 gene_biotype:protein_coding transcript_biotype:protein_coding;>ENSP00000263805 pep:known chromosome:GRCh37:15:42705021:42749730:-1 gene:	2	2	2	2	0	0	0	1	0	2	0	0	0	0	0	1	0	2	0	0	0	0	0	1	0	2	0	0	3.2	3.2	3.2	89.832	816	816;1883	0	28140000	0	0	0	2334400	0	25805000	0	0
ENSP00000437625;ENSP00000263837;ENSP00000439663;ENSP00000371101	ENSP00000437625;ENSP00000263837;ENSP00000439663;ENSP00000371101	3;3;3;3	3;3;3;3	3;3;3;3	>ENSP00000437625 pep:known chromosome:GRCh37:2:10711928:10830101:-1 gene:ENSG00000115761 transcript:ENST00000542668 gene_biotype:protein_coding transcript_biotype:protein_coding;>ENSP00000263837 pep:known chromosome:GRCh37:2:10710892:10830098:-1 gene:ENSG0	4	3	3	3	0	1	0	2	0	3	1	0	0	1	0	2	0	3	1	0	0	1	0	2	0	3	1	0	5.8	5.8	5.8	74.382	638	638;638;662;688	0	90948000	0	996730	0	11573000	0	76878000	1501000	0
ENSP00000445896;ENSP00000386965;ENSP00000386315;ENSP00000263867;ENSP00000397381;ENSP00000403330;ENSP00000398232;ENSP00000391923;ENSP00000387063	ENSP00000445896;ENSP00000386965;ENSP00000386315;ENSP00000263867;ENSP00000397381;ENSP00000403330;ENSP00000398232;ENSP00000391923;ENSP00000387063	2;2;2;2;1;1;1;1;1	2;2;2;2;1;1;1;1;1	2;2;2;2;1;1;1;1;1	>ENSP00000445896 pep:known chromosome:GRCh37:2:85621346:85641142:-1 gene:ENSG00000042493 transcript:ENST00000542681 gene_biotype:protein_coding transcript_biotype:protein_coding;>ENSP00000386965 pep:known chromosome:GRCh37:2:85622016:85641197:-1 gene:ENSG0	9	2	2	2	2	0	0	0	0	0	0	0	2	0	0	0	0	0	0	0	2	0	0	0	0	0	0	0	11.9	11.9	11.9	36.248	327	327;348;348;348;103;253;253;253;333	0	4707100	4707100	0	0	0	0	0	0	0
ENSP00000356293;ENSP00000295597;ENSP00000263946	ENSP00000356293;ENSP00000295597;ENSP00000263946	2;2;2	2;2;2	2;2;2	>ENSP00000356293 pep:known chromosome:GRCh37:1:201252580:201302121:1 gene:ENSG00000081277 transcript:ENST00000367324 gene_biotype:protein_coding transcript_biotype:protein_coding;>ENSP00000295597 pep:known chromosome:GRCh37:1:201252831:201297964:1 gene:ENS	3	2	2	2	2	0	0	0	0	0	0	0	2	0	0	0	0	0	0	0	2	0	0	0	0	0	0	0	2.9	2.9	2.9	80.496	726	726;747;747	0	2010200	2010200	0	0	0	0	0	0	0
ENSP00000264156	ENSP00000264156	1	1	1	>ENSP00000264156 pep:known chromosome:GRCh37:2:136597196:136633996:-1 gene:ENSG00000076003 transcript:ENST00000264156 gene_biotype:protein_coding transcript_biotype:protein_coding	1	1	1	1	0	0	0	0	0	0	1	0	0	0	0	0	0	0	1	0	0	0	0	0	0	0	1	0	2.1	2.1	2.1	92.888	821	821	0	965470	0	0	0	0	0	0	965470	0
ENSP00000444192;ENSP00000264161	ENSP00000444192;ENSP00000264161	1;1	1;1	1;1	>ENSP00000444192 pep:known chromosome:GRCh37:2:136664832:136743062:-1 gene:ENSG00000115866 transcript:ENST00000537273 gene_biotype:protein_coding transcript_biotype:protein_coding;>ENSP00000264161 pep:known chromosome:GRCh37:2:136664247:136743254:-1 gene:E	2	1	1	1	0	0	0	0	0	0	1	0	0	0	0	0	0	0	1	0	0	0	0	0	0	0	1	0	4.7	4.7	4.7	45.771	401	401;501	0	383470	0	0	0	0	0	0	383470	0
ENSP00000264167	ENSP00000264167	2	2	2	>ENSP00000264167 pep:known chromosome:GRCh37:2:178257372:178408564:1 gene:ENSG00000018510 transcript:ENST00000264167 gene_biotype:protein_coding transcript_biotype:protein_coding	1	2	2	2	0	0	0	0	0	0	2	0	0	0	0	0	0	0	2	0	0	0	0	0	0	0	2	0	5.8	5.8	5.8	72.911	658	658	0	2988900	0	0	0	0	0	0	2988900	0
ENSP00000424907;ENSP00000424053;ENSP00000421096;ENSP00000264221;ENSP00000382595	ENSP00000424907;ENSP00000424053;ENSP00000421096;ENSP00000264221;ENSP00000382595	2;2;2;2;2	2;2;2;2;2	2;2;2;2;2	>ENSP00000424907 pep:novel chromosome:GRCh37:4:57301907:57327527:1 gene:ENSG00000128050 transcript:ENST00000514888 gene_biotype:protein_coding transcript_biotype:protein_coding;>ENSP00000424053 pep:putative chromosome:GRCh37:4:57301918:57325665:1 gene:ENSG	5	2	2	2	0	0	0	0	0	0	2	0	0	0	0	0	0	0	2	0	0	0	0	0	0	0	2	0	10.2	10.2	10.2	37.111	333	333;413;425;425;432	0	2709400	0	0	0	0	0	0	2709400	0
ENSP00000408172;ENSP00000412976;ENSP00000386271;ENSP00000387163;ENSP00000386681;ENSP00000264258;ENSP00000386717;ENSP00000386737;ENSP00000402450;ENSP00000387120;ENSP00000387112	ENSP00000408172;ENSP00000412976;ENSP00000386271;ENSP00000387163;ENSP00000386681;ENSP00000264258;ENSP00000386717;ENSP00000386737;ENSP00000402450;ENSP00000387120;ENSP00000387112	2;2;2;2;2;2;2;2;1;1;1	2;2;2;2;2;2;2;2;1;1;1	2;2;2;2;2;2;2;2;1;1;1	>ENSP00000408172 pep:putative chromosome:GRCh37:2:101619201:101640494:1 gene:ENSG00000071082 transcript:ENST00000441435 gene_biotype:protein_coding transcript_biotype:protein_coding;>ENSP00000412976 pep:known chromosome:GRCh37:2:101619153:101622533:1 gene:	11	2	2	2	0	1	1	2	0	2	1	1	0	1	1	2	0	2	1	1	0	1	1	2	0	2	1	1	21.3	21.3	21.3	12.701	108	108;115;120;121;125;125;128;130;79;79;79	13	41318000	0	901390	744640	27976000	0	6591500	2016100	3088600
ENSP00000264279;ENSP00000388905;ENSP00000388126	ENSP00000264279	8;1;1	8;1;1	8;1;1	>ENSP00000264279 pep:known chromosome:GRCh37:2:203130439:203168389:1 gene:ENSG00000055044 transcript:ENST00000264279 gene_biotype:protein_coding transcript_biotype:protein_coding	3	8	8	8	0	1	0	4	0	2	2	4	0	1	0	4	0	2	2	4	0	1	0	4	0	2	2	4	19.5	19.5	19.5	59.578	529	529;68;187	11	87618000	0	6144800	0	37610000	0	14218000	3813700	25832000
ENSP00000461762;ENSP00000264335;ENSP00000466324;ENSP00000461766;ENSP00000460712;ENSP00000464883	ENSP00000461762;ENSP00000264335;ENSP00000466324	4;4;3;1;1;1	3;3;2;1;1;1	3;3;2;1;1;1	>ENSP00000461762 pep:putative chromosome:GRCh37:17:1247834:1303514:-1 gene:ENSG00000108953 transcript:ENST00000571732 gene_biotype:protein_coding transcript_biotype:protein_coding;>ENSP00000264335 pep:known chromosome:GRCh37:17:1247566:1303672:-1 gene:ENSG	6	4	3	3	2	0	2	1	1	0	4	2	1	0	1	0	1	0	3	1	1	0	1	0	1	0	3	1	26.6	22.3	22.3	26.504	233	233;255;115;94;107;109	12.9	14587000	6771400	0	0	0	1073300	0	6742400	0
ENSP00000386433;ENSP00000264447;ENSP00000386813;ENSP00000367033;ENSP00000386669;ENSP00000438189;ENSP00000348066	ENSP00000386433;ENSP00000264447;ENSP00000386813	10;10;7;3;3;3;3	10;10;7;3;3;3;3	10;10;7;3;3;3;3	>ENSP00000386433 pep:novel chromosome:GRCh37:2:71558894:71662191:1 gene:ENSG00000075292 transcript:ENST00000409544 gene_biotype:protein_coding transcript_biotype:protein_coding;>ENSP00000264447 pep:known chromosome:GRCh37:2:71558894:71662191:1 gene:ENSG000	7	10	10	10	0	1	0	3	0	7	0	6	0	1	0	3	0	7	0	6	0	1	0	3	0	7	0	6	6.9	6.9	6.9	220.62	1978	1978;1978;918;814;918;1024;1139	4.3	127070000	0	1046800	0	12975000	0	49480000	0	63564000
ENSP00000444338;ENSP00000420957;ENSP00000264670	ENSP00000444338;ENSP00000420957;ENSP00000264670	4;4;4	4;4;4	4;4;4	>ENSP00000444338 pep:known chromosome:GRCh37:5:6599353:6633404:-1 gene:ENSG00000037474 transcript:ENST00000539938 gene_biotype:protein_coding transcript_biotype:protein_coding;>ENSP00000420957 pep:novel chromosome:GRCh37:5:6599682:6633155:-1 gene:ENSG00000	3	4	4	4	0	0	0	3	0	2	0	0	0	0	0	3	0	2	0	0	0	0	0	3	0	2	0	0	11.9	11.9	11.9	59.383	531	531;732;767	0	30381000	0	0	0	9607600	0	20774000	0	0
ENSP00000384510;ENSP00000264705	ENSP00000384510;ENSP00000264705	1;1	1;1	1;1	>ENSP00000384510 pep:novel chromosome:GRCh37:2:27440276:27466653:1 gene:ENSG00000084774 transcript:ENST00000403525 gene_biotype:protein_coding transcript_biotype:protein_coding;>ENSP00000264705 pep:known chromosome:GRCh37:2:27440258:27466660:1 gene:ENSG000	2	1	1	1	0	0	0	0	0	0	1	0	0	0	0	0	0	0	1	0	0	0	0	0	0	0	1	0	1.2	1.2	1.2	236.02	2162	2162;2225	0	3899600	0	0	0	0	0	0	3899600	0
ENSP00000402273;ENSP00000439730;ENSP00000429338;ENSP00000359448;ENSP00000389503;ENSP00000411235;ENSP00000428328;ENSP00000428367;ENSP00000385649;ENSP00000430359;ENSP00000430932;ENSP00000430502;ENSP00000430408;ENSP00000429959;ENSP00000275037;ENSP00000264839;ENSP00000428417	ENSP00000402273;ENSP00000439730;ENSP00000429338;ENSP00000359448;ENSP00000389503;ENSP00000411235;ENSP00000428328;ENSP00000428367;ENSP00000385649;ENSP00000430359;ENSP00000430932;ENSP00000430502;ENSP00000430408;ENSP00000429959;ENSP00000275037;ENSP00000264839;ENSP00000428417	1;1;1;1;1;1;1;1;1;1;1;1;1;1;1;1;1	1;1;1;1;1;1;1;1;1;1;1;1;1;1;1;1;1	1;1;1;1;1;1;1;1;1;1;1;1;1;1;1;1;1	>ENSP00000402273 pep:putative chromosome:GRCh37:6:73076432:73111353:1 gene:ENSG00000079841 transcript:ENST00000414192 gene_biotype:protein_coding transcript_biotype:protein_coding;>ENSP00000439730 pep:known chromosome:GRCh37:6:72962494:73110869:1 gene:ENSG	17	1	1	1	1	0	1	0	0	0	0	0	1	0	1	0	0	0	0	0	1	0	1	0	0	0	0	0	8.2	8.2	8.2	24.012	219	219;498;610;740;753;760;817;826;1012;1038;1291;1342;1371;1475;1475;1541;1692	0	21221000	4010400	0	17210000	0	0	0	0	0
ENSP00000426514;ENSP00000427703;ENSP00000264932	ENSP00000426514;ENSP00000427703;ENSP00000264932	1;1;1	1;1;1	1;1;1	>ENSP00000426514 pep:novel chromosome:GRCh37:5:218418:256797:1 gene:ENSG00000073578 transcript:ENST00000504309 gene_biotype:protein_coding transcript_biotype:protein_coding;>ENSP00000427703 pep:novel chromosome:GRCh37:5:218433:256794:1 gene:ENSG00000073578	3	1	1	1	0	0	0	0	0	0	1	0	0	0	0	0	0	0	1	0	0	0	0	0	0	0	1	0	5	5	5	63.566	583	583;616;664	0	1831000	0	0	0	0	0	0	1831000	0
ENSP00000420528;ENSP00000265056	ENSP00000420528;ENSP00000265056	3;3	3;3	3;3	>ENSP00000420528 pep:novel chromosome:GRCh37:3:127323739:127340950:1 gene:ENSG00000073111 transcript:ENST00000491422 gene_biotype:protein_coding transcript_biotype:protein_coding;>ENSP00000265056 pep:known chromosome:GRCh37:3:127317066:127341276:1 gene:ENS	2	3	3	3	0	0	0	0	0	0	3	0	0	0	0	0	0	0	3	0	0	0	0	0	0	0	3	0	6.1	6.1	6.1	93.998	836	836;904	0	3299800	0	0	0	0	0	0	3299800	0
ENSP00000265062;ENSP00000417189;ENSP00000417155;ENSP00000417978;ENSP00000417668	ENSP00000265062;ENSP00000417189;ENSP00000417155;ENSP00000417978;ENSP00000417668	2;1;1;1;1	2;1;1;1;1	2;1;1;1;1	>ENSP00000265062 pep:known chromosome:GRCh37:3:128444965:128533639:1 gene:ENSG00000075785 transcript:ENST00000265062 gene_biotype:protein_coding transcript_biotype:protein_coding;>ENSP00000417189 pep:putative chromosome:GRCh37:3:128514202:128532288:1 gene:	5	2	2	2	1	0	0	0	0	0	1	0	1	0	0	0	0	0	1	0	1	0	0	0	0	0	1	0	14.5	14.5	14.5	23.489	207	207;98;134;150;160	0	1744700	1744700	0	0	0	0	0	0	0
ENSP00000265069;ENSP00000422300	ENSP00000265069	15;3	15;3	15;3	>ENSP00000265069 pep:known chromosome:GRCh37:5:32354456:32444867:-1 gene:ENSG00000056097 transcript:ENST00000265069 gene_biotype:protein_coding transcript_biotype:protein_coding	2	15	15	15	0	6	0	13	0	7	2	11	0	6	0	13	0	7	2	11	0	6	0	13	0	7	2	11	20.6	20.6	20.6	117.01	1074	1074;182	18.8	471460000	0	16718000	0	118570000	0	98661000	4298100	233210000
ENSP00000427100;ENSP00000426850;ENSP00000422806;ENSP00000422078;ENSP00000265073	ENSP00000427100;ENSP00000426850;ENSP00000422806;ENSP00000422078;ENSP00000265073	1;1;1;1;1	1;1;1;1;1	1;1;1;1;1	>ENSP00000427100 pep:known chromosome:GRCh37:5:32585694:32601256:1 gene:ENSG00000113387 transcript:ENST00000502897 gene_biotype:protein_coding transcript_biotype:protein_coding;>ENSP00000426850 pep:known chromosome:GRCh37:5:32585677:32601388:1 gene:ENSG000	5	1	1	1	0	0	0	1	0	0	0	0	0	0	0	1	0	0	0	0	0	0	0	1	0	0	0	0	10.2	10.2	10.2	14.395	127	127;127;127;127;127	0	2016500	0	0	0	2016500	0	0	0	0
ENSP00000429423;ENSP00000429048;ENSP00000429092;ENSP00000334533;ENSP00000265085	ENSP00000429423;ENSP00000429048;ENSP00000429092;ENSP00000334533;ENSP00000265085	2;2;2;2;2	2;2;2;2;2	2;2;2;2;2	>ENSP00000429423 pep:novel chromosome:GRCh37:5:173317680:173372095:1 gene:ENSG00000113742 transcript:ENST00000519152 gene_biotype:protein_coding transcript_biotype:protein_coding;>ENSP00000429048 pep:putative chromosome:GRCh37:5:173316534:173380442:1 gene:	5	2	2	2	0	0	0	0	0	1	0	2	0	0	0	0	0	1	0	2	0	0	0	0	0	1	0	2	19	19	19	16.344	147	147;639;704;712;729	19	17097000	0	0	0	0	0	4873100	0	12224000
ENSP00000394291;ENSP00000438469;ENSP00000424387;ENSP00000265112;ENSP00000387710;ENSP00000338093	ENSP00000394291;ENSP00000438469;ENSP00000424387;ENSP00000265112;ENSP00000387710;ENSP00000338093	2;2;2;2;2;2	2;2;2;2;2;2	2;2;2;2;2;2	>ENSP00000394291 pep:known chromosome:GRCh37:5:33441083:33468167:1 gene:ENSG00000113407 transcript:ENST00000414361 gene_biotype:protein_coding transcript_biotype:protein_coding;>ENSP00000438469 pep:known chromosome:GRCh37:5:33441070:33468167:1 gene:ENSG000	6	2	2	2	0	0	0	0	0	0	2	0	0	0	0	0	0	0	2	0	0	0	0	0	0	0	2	0	3	3	3	70.376	602	602;619;723;723;756;802	0	3979600	0	0	0	0	0	0	3979600	0
ENSP00000265271	ENSP00000265271	11	11	11	>ENSP00000265271 pep:known chromosome:GRCh37:5:145583163:145668695:1 gene:ENSG00000091009 transcript:ENST00000265271 gene_biotype:protein_coding transcript_biotype:protein_coding	1	11	11	11	0	4	0	8	0	3	0	6	0	4	0	8	0	3	0	6	0	4	0	8	0	3	0	6	13.9	13.9	13.9	118.72	1060	1060	8.6	423090000	0	24022000	0	85393000	0	140780000	0	172900000
ENSP00000461884;ENSP00000460028;ENSP00000459367;ENSP00000459208;ENSP00000458815;ENSP00000420485;ENSP00000419665;ENSP00000419541;ENSP00000419388;ENSP00000265304	ENSP00000461884;ENSP00000460028;ENSP00000459367;ENSP00000459208;ENSP00000458815;ENSP00000420485;ENSP00000419665;ENSP00000419541;ENSP00000419388;ENSP00000265304	3;3;3;3;3;3;3;3;3;3	3;3;3;3;3;3;3;3;3;3	3;3;3;3;3;3;3;3;3;3	>ENSP00000461884 pep:known chromosome:GRCh37:HSCHR7_1_CTG6:141444408:141456269:1 gene:ENSG00000262771 transcript:ENST00000574199 gene_biotype:protein_coding transcript_biotype:protein_coding;>ENSP00000460028 pep:known chromosome:GRCh37:HSCHR7_1_CTG6:141444	10	3	3	3	0	0	0	0	0	2	2	0	0	0	0	0	0	2	2	0	0	0	0	0	0	2	2	0	14.9	14.9	14.9	17.259	148	148;148;148;148;148;148;148;148;148;148	0	9026400	0	0	0	0	0	6427600	2598800	0
ENSP00000378487;ENSP00000378484;ENSP00000265333;ENSP00000390129	ENSP00000378487;ENSP00000378484;ENSP00000265333	5;5;5;2	5;5;5;2	5;5;5;2	>ENSP00000378487 pep:known chromosome:GRCh37:5:133307643:133340533:-1 gene:ENSG00000213585 transcript:ENST00000395047 gene_biotype:protein_coding transcript_biotype:protein_coding;>ENSP00000378484 pep:known chromosome:GRCh37:5:133307606:133340433:-1 gene:E	4	5	5	5	0	0	2	0	0	0	3	0	0	0	2	0	0	0	3	0	0	0	2	0	0	0	3	0	33.2	33.2	33.2	30.772	283	283;283;283;184	0	29897000	0	0	1921800	0	0	0	27976000	0
ENSP00000424196;ENSP00000265351	ENSP00000424196;ENSP00000265351	1;1	1;1	1;1	>ENSP00000424196 pep:known chromosome:GRCh37:6:43517271:43530070:-1 gene:ENSG00000124571 transcript:ENST00000496341 gene_biotype:protein_coding transcript_biotype:nonsense_mediated_decay;>ENSP00000265351 pep:known chromosome:GRCh37:6:43490072:43543812:-1 g	2	1	1	1	0	0	0	1	0	0	0	1	0	0	0	1	0	0	0	1	0	0	0	1	0	0	0	1	9.3	9.3	9.3	12.09	107	107;1204	9.3	4627200	0	0	0	1286700	0	0	0	3340500
ENSP00000341887;ENSP00000396024;ENSP00000390975;ENSP00000356224;ENSP00000265368;ENSP00000349276	ENSP00000341887;ENSP00000396024;ENSP00000390975;ENSP00000356224;ENSP00000265368;ENSP00000349276	2;2;2;2;2;1	2;2;2;2;2;1	2;2;2;2;2;1	>ENSP00000341887 pep:known chromosome:GRCh37:6:152442822:152958534:-1 gene:ENSG00000131018 transcript:ENST00000341594 gene_biotype:protein_coding transcript_biotype:protein_coding;>ENSP00000396024 pep:known chromosome:GRCh37:6:152442822:152957986:-1 gene:E	6	2	2	2	0	1	0	2	0	1	0	1	0	1	0	2	0	1	0	1	0	1	0	2	0	1	0	1	0.3	0.3	0.3	966.64	8409	8409;8749;8749;8797;8797;3321	0.1	4861000000	0	457450000	0	2662300000	0	637230000	0	1104100000
ENSP00000265462;ENSP00000335334	ENSP00000265462;ENSP00000335334	2;1	2;1	2;1	>ENSP00000265462 pep:known chromosome:GRCh37:11:64085560:64089283:1 gene:ENSG00000126432 transcript:ENST00000265462 gene_biotype:protein_coding transcript_biotype:protein_coding;>ENSP00000335334 pep:known chromosome:GRCh37:11:64085654:64089212:1 gene:ENSG0	2	2	2	2	0	0	2	0	0	0	0	0	0	0	2	0	0	0	0	0	0	0	2	0	0	0	0	0	10.3	10.3	10.3	22.086	214	214;170	0	962570	0	0	962570	0	0	0	0	0
ENSP00000440484;ENSP00000265631;ENSP00000400101	ENSP00000440484;ENSP00000265631;ENSP00000400101	1;1;1	1;1;1	1;1;1	>ENSP00000440484 pep:known chromosome:GRCh37:7:95750212:95951323:-1 gene:ENSG00000004864 transcript:ENST00000542654 gene_biotype:protein_coding transcript_biotype:protein_coding;>ENSP00000265631 pep:known chromosome:GRCh37:7:95749532:95951405:-1 gene:ENSG0	3	1	1	1	0	0	0	0	0	0	1	0	0	0	0	0	0	0	1	0	0	0	0	0	0	0	1	0	3.5	3.5	3.5	62.244	567	567;675;676	0	5519500	0	0	0	0	0	0	5519500	0
ENSP00000419850;ENSP00000420084;ENSP00000420527;ENSP00000360666;ENSP00000344155;ENSP00000265662	ENSP00000419850;ENSP00000420084;ENSP00000420527;ENSP00000360666;ENSP00000344155;ENSP00000265662	1;1;1;1;1;1	1;1;1;1;1;1	1;1;1;1;1;1	>ENSP00000419850 pep:known chromosome:GRCh37:9:139906777:139912663:-1 gene:ENSG00000107331 transcript:ENST00000488535 gene_biotype:protein_coding transcript_biotype:nonsense_mediated_decay;>ENSP00000420084 pep:known chromosome:GRCh37:9:139901694:139912671:	6	1	1	1	0	0	0	0	0	0	0	1	0	0	0	0	0	0	0	1	0	0	0	0	0	0	0	1	0.8	0.8	0.8	118.13	1066	1066;1441;2024;2435;2436;2436	0.8	16251000	0	0	0	0	0	0	0	16251000
ENSP00000397087;ENSP00000265734	ENSP00000397087;ENSP00000265734	1;1	1;1	1;1	>ENSP00000397087 pep:known chromosome:GRCh37:7:92244454:92465908:-1 gene:ENSG00000105810 transcript:ENST00000424848 gene_biotype:protein_coding transcript_biotype:protein_coding;>ENSP00000265734 pep:known chromosome:GRCh37:7:92234235:92463231:-1 gene:ENSG0	2	1	1	1	0	0	0	0	0	0	1	0	0	0	0	0	0	0	1	0	0	0	0	0	0	0	1	0	5.5	5.5	5.5	36.938	326	326;326	0	0	0	0	0	0	0	0	0	0
ENSP00000458302;ENSP00000265754;ENSP00000460568;ENSP00000265753	ENSP00000458302;ENSP00000265754;ENSP00000460568;ENSP00000265753	12;12;11;11	12;12;11;11	12;12;11;11	>ENSP00000458302 pep:known chromosome:GRCh37:HG1257_PATCH:73639313:73662053:1 gene:ENSG00000263344 transcript:ENST00000575925 gene_biotype:protein_coding transcript_biotype:protein_coding;>ENSP00000265754 pep:known chromosome:GRCh37:7:73588686:73611426:1 g	4	12	12	12	0	4	0	7	0	10	0	9	0	4	0	7	0	10	0	9	0	4	0	7	0	10	0	9	62.3	62.3	62.3	25.2	228	228;228;248;248	37.7	622790000	0	24682000	0	84117000	0	120430000	0	393550000
ENSP00000265866	ENSP00000265866	23	23	2	>ENSP00000265866 pep:known chromosome:GRCh37:10:70091832:70102944:1 gene:ENSG00000096746 transcript:ENST00000265866 gene_biotype:protein_coding transcript_biotype:protein_coding	1	23	23	2	0	18	1	17	0	18	1	19	0	18	1	17	0	18	1	19	0	1	0	1	0	2	0	2	77.5	77.5	9.2	36.926	346	346	70.5	22673000000	0	3312300000	4615500	7153100000	0	2687300000	9310200	9506800000
ENSP00000439252;ENSP00000445254;ENSP00000441820;ENSP00000265872;ENSP00000439153;ENSP00000437760;ENSP00000438610;ENSP00000442410	ENSP00000439252;ENSP00000445254;ENSP00000441820;ENSP00000265872;ENSP00000439153;ENSP00000437760;ENSP00000438610	3;3;3;3;2;2;2;1	3;3;3;3;2;2;2;1	3;3;3;3;2;2;2;1	>ENSP00000439252 pep:known chromosome:GRCh37:10:70480996:70548073:1 gene:ENSG00000060339 transcript:ENST00000539539 gene_biotype:protein_coding transcript_biotype:protein_coding;>ENSP00000445254 pep:novel chromosome:GRCh37:10:70480983:70551023:1 gene:ENSG0	8	3	3	3	0	0	0	0	0	2	1	0	0	0	0	0	0	2	1	0	0	0	0	0	0	2	1	0	3.5	3.5	3.5	120.42	1043	1043;1135;1135;1150;568;568;772;171	0	5135000	0	0	0	0	0	5135000	0	0
ENSP00000266022;ENSP00000396466;ENSP00000406548;ENSP00000408665;ENSP00000393530;ENSP00000392939;ENSP00000443165;ENSP00000390202;ENSP00000392475;ENSP00000399942;ENSP00000394336;ENSP00000389763;ENSP00000403865;ENSP00000396410	ENSP00000266022;ENSP00000396466;ENSP00000406548;ENSP00000408665	56;48;34;32;24;24;20;8;7;6;4;3;2;1	56;48;34;32;24;24;20;8;7;6;4;3;2;1	55;47;34;32;23;23;19;8;7;6;4;3;2;1	>ENSP00000266022 pep:known chromosome:GRCh37:3:49977466:50114683:1 gene:ENSG00000004534 transcript:ENST00000266022 gene_biotype:protein_coding transcript_biotype:protein_coding;>ENSP00000396466 pep:putative chromosome:GRCh37:3:49977474:50114681:1 gene:ENSG	14	56	56	55	0	31	0	41	0	24	0	38	0	31	0	41	0	24	0	38	0	30	0	40	0	24	0	37	45.4	45.4	44.6	128.64	1123	1123;991;697;520;601;601;465;142;119;199;156;76;120;35	33.2	2371500000	0	252620000	0	632170000	0	403460000	0	1083300000
ENSP00000444360;ENSP00000410572;ENSP00000459770;ENSP00000395736;ENSP00000460226;ENSP00000406369;ENSP00000459386;ENSP00000406871;ENSP00000266027;ENSP00000358867;ENSP00000343027;ENSP00000460235;ENSP00000312999	ENSP00000444360;ENSP00000410572;ENSP00000459770;ENSP00000395736;ENSP00000460226;ENSP00000406369;ENSP00000459386;ENSP00000406871;ENSP00000266027;ENSP00000358867;ENSP00000343027;ENSP00000460235;ENSP00000312999	1;1;1;1;1;1;1;1;1;1;1;1;1	1;1;1;1;1;1;1;1;1;1;1;1;1	1;1;1;1;1;1;1;1;1;1;1;1;1	>ENSP00000444360 pep:known chromosome:GRCh37:3:50273636:50296771:1 gene:ENSG00000114353 transcript:ENST00000536647 gene_biotype:protein_coding transcript_biotype:protein_coding;>ENSP00000410572 pep:putative chromosome:GRCh37:7:79765071:79847177:1 gene:ENSG	13	1	1	1	0	0	1	0	0	0	1	1	0	0	1	0	0	0	1	1	0	0	1	0	0	0	1	1	5.5	5.5	5.5	31.489	274	274;302;303;303;318;318;339;339;339;354;354;355;355	5.5	21216000	0	0	404620	0	0	0	20039000	772540
ENSP00000446732;ENSP00000266529;ENSP00000448780	ENSP00000446732;ENSP00000266529	3;3;1	3;3;1	3;3;1	>ENSP00000446732 pep:putative chromosome:GRCh37:12:42706733:42719889:-1 gene:ENSG00000139168 transcript:ENST00000552673 gene_biotype:protein_coding transcript_biotype:protein_coding;>ENSP00000266529 pep:known chromosome:GRCh37:12:42705880:42719907:-1 gene:	3	3	3	3	0	0	0	0	0	2	0	3	0	0	0	0	0	2	0	3	0	0	0	0	0	2	0	3	20.5	20.5	20.5	20.113	176	176;217;133	20.5	56899000	0	0	0	0	0	13275000	0	43623000
ENSP00000437372;ENSP00000266604	ENSP00000437372;ENSP00000266604	1;1	1;1	1;1	>ENSP00000437372 pep:known chromosome:GRCh37:12:66517087:66524482:-1 gene:ENSG00000139233 transcript:ENST00000446587 gene_biotype:protein_coding transcript_biotype:protein_coding;>ENSP00000266604 pep:known chromosome:GRCh37:12:66516842:66524548:-1 gene:ENS	2	1	1	1	0	0	0	1	0	0	0	0	0	0	0	1	0	0	0	0	0	0	0	1	0	0	0	0	10.9	10.9	10.9	15.225	129	129;129	0	0	0	0	0	0	0	0	0	0
ENSP00000266732;ENSP00000261210;ENSP00000376773;ENSP00000340251;ENSP00000450627	ENSP00000266732;ENSP00000261210;ENSP00000376773;ENSP00000340251;ENSP00000450627	2;1;1;1;1	2;1;1;1;1	2;1;1;1;1	>ENSP00000266732 pep:known chromosome:GRCh37:12:98909408:98929412:1 gene:ENSG00000120802 transcript:ENST00000266732 gene_biotype:protein_coding transcript_biotype:protein_coding;>ENSP00000261210 pep:novel chromosome:GRCh37:12:98909630:98931491:1 gene:ENSG0	5	2	2	2	0	0	0	0	0	0	2	0	0	0	0	0	0	0	2	0	0	0	0	0	0	0	2	0	4.9	4.9	4.9	75.491	694	694;248;345;414;454	0	1043800	0	0	0	0	0	0	1043800	0
ENSP00000266735	ENSP00000266735	2	2	2	>ENSP00000266735 pep:known chromosome:GRCh37:12:96252706:96260831:1 gene:ENSG00000139343 transcript:ENST00000266735 gene_biotype:protein_coding transcript_biotype:protein_coding	1	2	2	2	0	1	0	0	0	0	1	0	0	1	0	0	0	0	1	0	0	1	0	0	0	0	1	0	55.8	55.8	55.8	9.7251	86	86	0	7832000	0	6862500	0	0	0	0	969460	0
ENSP00000302919;ENSP00000377591;ENSP00000267064;ENSP00000449396	ENSP00000302919;ENSP00000377591;ENSP00000267064;ENSP00000449396	1;1;1;1	1;1;1;1	1;1;1;1	>ENSP00000302919 pep:known chromosome:GRCh37:12:56557114:56583332:-1 gene:ENSG00000139613 transcript:ENST00000347471 gene_biotype:protein_coding transcript_biotype:protein_coding;>ENSP00000377591 pep:known chromosome:GRCh37:12:56556767:56583351:-1 gene:ENS	4	1	1	1	0	0	0	0	0	1	0	0	0	0	0	0	0	1	0	0	0	0	0	0	0	1	0	0	1.9	1.9	1.9	124.84	1130	1130;1152;1214;1245	0	1475200	0	0	0	0	0	1475200	0	0
ENSP00000267229;ENSP00000390222	ENSP00000267229;ENSP00000390222	1;1	1;1	1;1	>ENSP00000267229 pep:known chromosome:GRCh37:13:79894089:79979923:-1 gene:ENSG00000139746 transcript:ENST00000267229 gene_biotype:protein_coding transcript_biotype:protein_coding;>ENSP00000390222 pep:known chromosome:GRCh37:13:79894143:79979965:-1 gene:ENS	2	1	1	1	0	0	0	0	0	1	0	0	0	0	0	0	0	1	0	0	0	0	0	0	0	1	0	0	3.4	3.4	3.4	110.66	980	980;983	0	3019100	0	0	0	0	0	3019100	0	0
ENSP00000267425;ENSP00000380020	ENSP00000267425	3;1	3;1	3;1	>ENSP00000267425 pep:known chromosome:GRCh37:14:24769068:24778330:1 gene:ENSG00000196943 transcript:ENST00000267425 gene_biotype:protein_coding transcript_biotype:protein_coding	2	3	3	3	0	0	0	2	0	1	0	1	0	0	0	2	0	1	0	1	0	0	0	2	0	1	0	1	5.7	5.7	5.7	69.437	636	636;535	2.4	13068000	0	0	0	2302200	0	8047300	0	2718500
ENSP00000267540;ENSP00000450857	ENSP00000267540;ENSP00000450857	1;1	1;1	1;1	>ENSP00000267540 pep:known chromosome:GRCh37:14:81736851:81864927:-1 gene:ENSG00000140022 transcript:ENST00000267540 gene_biotype:protein_coding transcript_biotype:protein_coding;>ENSP00000450857 pep:putative chromosome:GRCh37:14:81727000:81893748:-1 gene:	2	1	1	1	0	0	0	0	0	0	0	1	0	0	0	0	0	0	0	1	0	0	0	0	0	0	0	1	1	1	1	101.16	905	905;920	1	6333400	0	0	0	0	0	0	0	6333400
ENSP00000267812	ENSP00000267812	9	9	9	>ENSP00000267812 pep:known chromosome:GRCh37:15:44096690:44117000:-1 gene:ENSG00000140259 transcript:ENST00000267812 gene_biotype:protein_coding transcript_biotype:protein_coding	1	9	9	9	0	2	0	4	0	4	0	7	0	2	0	4	0	4	0	7	0	2	0	4	0	4	0	7	26.4	26.4	26.4	51.958	439	439	22.8	158560000	0	14599000	0	47563000	0	16485000	0	79909000
ENSP00000453120;ENSP00000267884	ENSP00000453120;ENSP00000267884	1;1	1;1	1;1	>ENSP00000453120 pep:putative chromosome:GRCh37:15:40328889:40331354:-1 gene:ENSG00000140319 transcript:ENST00000559081 gene_biotype:protein_coding transcript_biotype:protein_coding;>ENSP00000267884 pep:known chromosome:GRCh37:15:40327940:40331389:-1 gene:	2	1	1	1	0	0	0	0	0	0	1	0	0	0	0	0	0	0	1	0	0	0	0	0	0	0	1	0	12.2	12.2	12.2	13.058	115	115;136	0	4393000	0	0	0	0	0	0	4393000	0
ENSP00000268182;ENSP00000453181	ENSP00000268182;ENSP00000453181	4;2	4;2	4;2	>ENSP00000268182 pep:known chromosome:GRCh37:15:90931450:91045475:1 gene:ENSG00000140575 transcript:ENST00000268182 gene_biotype:protein_coding transcript_biotype:protein_coding;>ENSP00000453181 pep:novel chromosome:GRCh37:15:90931493:91043603:1 gene:ENSG0	2	4	4	4	1	0	0	0	0	0	3	0	1	0	0	0	0	0	3	0	1	0	0	0	0	0	3	0	4.2	4.2	4.2	189.25	1657	1657;1085	0	7749800	834250	0	0	0	0	0	6915600	0
ENSP00000413298;ENSP00000437606;ENSP00000268717	ENSP00000413298;ENSP00000437606;ENSP00000268717	1;1;1	1;1;1	1;1;1	>ENSP00000413298 pep:putative chromosome:GRCh37:17:17150188:17184014:-1 gene:ENSG00000141030 transcript:ENST00000439936 gene_biotype:protein_coding transcript_biotype:protein_coding;>ENSP00000437606 pep:novel chromosome:GRCh37:17:17150141:17184091:-1 gene:	3	1	1	1	0	0	0	0	0	0	1	0	0	0	0	0	0	0	1	0	0	0	0	0	0	0	1	0	5.2	5.2	5.2	39.036	345	345;403;423	0	1705900	0	0	0	0	0	0	1705900	0
ENSP00000268854;ENSP00000443408;ENSP00000466128;ENSP00000445989;ENSP00000466534;ENSP00000377893	ENSP00000268854;ENSP00000443408;ENSP00000466128;ENSP00000445989	3;2;2;2;1;1	3;2;2;2;1;1	3;2;2;2;1;1	>ENSP00000268854 pep:known chromosome:GRCh37:17:35969826:36003493:-1 gene:ENSG00000141141 transcript:ENST00000349699 gene_biotype:protein_coding transcript_biotype:protein_coding;>ENSP00000443408 pep:known chromosome:GRCh37:17:35979813:36003475:-1 gene:ENS	6	3	3	3	0	0	0	2	0	3	0	0	0	0	0	2	0	3	0	0	0	0	0	2	0	3	0	0	3.8	3.8	3.8	67.497	599	599;97;101;112;115;491	0	52713000	0	0	0	12252000	0	40461000	0	0
ENSP00000376763;ENSP00000269122;ENSP00000462252;ENSP00000462592;ENSP00000443264;ENSP00000424145;ENSP00000439662;ENSP00000469765;ENSP00000468946;ENSP00000445677;ENSP00000441158	ENSP00000376763;ENSP00000269122;ENSP00000462252	6;6;3;1;1;1;1;1;1;1;1	6;6;3;1;1;1;1;1;1;1;1	6;6;3;1;1;1;1;1;1;1;1	>ENSP00000376763 pep:putative chromosome:GRCh37:17:57697219:57768187:1 gene:ENSG00000141367 transcript:ENST00000393043 gene_biotype:protein_coding transcript_biotype:protein_coding;>ENSP00000269122 pep:known chromosome:GRCh37:17:57697219:57773671:1 gene:EN	11	6	6	6	1	0	1	0	0	0	5	0	1	0	1	0	0	0	5	0	1	0	1	0	0	0	5	0	5.6	5.6	5.6	187.89	1639	1639;1675;612;122;169;1260;1583;1640;1640;1640;1640	0	12535000	864250	0	0	0	0	0	11670000	0
ENSP00000269349;ENSP00000459777;ENSP00000460053;ENSP00000460439;ENSP00000460416	ENSP00000269349;ENSP00000459777;ENSP00000460053;ENSP00000460439;ENSP00000460416	3;2;2;2;2	2;1;1;1;1	2;1;1;1;1	>ENSP00000269349 pep:known chromosome:GRCh37:17:78109013:78120982:-1 gene:ENSG00000141543 transcript:ENST00000269349 gene_biotype:protein_coding transcript_biotype:protein_coding;>ENSP00000459777 pep:known chromosome:GRCh37:17:78117972:78120959:-1 gene:ENS	5	3	2	2	0	0	0	1	1	3	1	2	0	0	0	0	1	2	1	1	0	0	0	0	1	2	1	1	9.5	5.6	5.6	46.871	411	411;80;122;125;133	6.3	37255000	0	0	0	0	0	8942200	3388600	24925000
ENSP00000269701;ENSP00000469908	ENSP00000269701	8;3	8;3	8;3	>ENSP00000269701 pep:known chromosome:GRCh37:19:15464196:15490603:-1 gene:ENSG00000105127 transcript:ENST00000269701 gene_biotype:protein_coding transcript_biotype:protein_coding	2	8	8	8	0	3	0	3	0	3	0	4	0	3	0	3	0	3	0	4	0	3	0	3	0	3	0	4	14	14	14	76.107	692	692;364	9.5	56182000	0	3912200	0	8622600	0	17046000	0	26602000
ENSP00000270586	ENSP00000270586	1	1	1	>ENSP00000270586 pep:known chromosome:GRCh37:17:4699439:4701790:1 gene:ENSG00000142507 transcript:ENST00000270586 gene_biotype:protein_coding transcript_biotype:protein_coding	1	1	1	1	0	0	0	0	0	0	1	0	0	0	0	0	0	0	1	0	0	0	0	0	0	0	1	0	16.3	16.3	16.3	25.357	239	239	0	1520300	0	0	0	0	0	0	1520300	0
ENSP00000471874;ENSP00000470447;ENSP00000270625	ENSP00000471874;ENSP00000470447;ENSP00000270625	2;2;2	2;2;2	2;2;2	>ENSP00000471874 pep:putative chromosome:GRCh37:19:49999711:50002946:1 gene:ENSG00000142534 transcript:ENST00000599561 gene_biotype:protein_coding transcript_biotype:protein_coding;>ENSP00000470447 pep:putative chromosome:GRCh37:19:49999689:50001508:1 gene	3	2	2	2	0	0	0	0	0	2	0	0	0	0	0	0	0	2	0	0	0	0	0	0	0	2	0	0	17	17	17	10.123	88	88;118;158	0	44003000	0	0	0	0	0	44003000	0	0
ENSP00000271308	ENSP00000271308	1	1	1	>ENSP00000271308 pep:known chromosome:GRCh37:1:109941653:109968973:-1 gene:ENSG00000143106 transcript:ENST00000271308 gene_biotype:protein_coding transcript_biotype:protein_coding	1	1	1	1	0	0	0	0	0	0	1	0	0	0	0	0	0	0	1	0	0	0	0	0	0	0	1	0	5	5	5	26.411	241	241	0	6844200	0	0	0	0	0	0	6844200	0
ENSP00000339300;ENSP00000271526	ENSP00000339300;ENSP00000271526	1;1	1;1	1;1	>ENSP00000339300 pep:known chromosome:GRCh37:1:156737346:156770602:1 gene:ENSG00000143294 transcript:ENST00000353233 gene_biotype:protein_coding transcript_biotype:protein_coding;>ENSP00000271526 pep:known chromosome:GRCh37:1:156737292:156770607:1 gene:ENS	2	1	1	1	0	0	0	0	0	1	0	0	0	0	0	0	0	1	0	0	0	0	0	0	0	1	0	0	4.6	4.6	4.6	48.959	459	459;491	0	6943700	0	0	0	0	0	6943700	0	0
ENSP00000462063;ENSP00000271628;ENSP00000463044;ENSP00000391114	ENSP00000462063;ENSP00000271628;ENSP00000463044;ENSP00000391114	12;12;6;6	12;12;6;6	12;12;6;6	>ENSP00000462063 pep:known chromosome:GRCh37:HG1287_PATCH:150534824:150539851:-1 gene:ENSG00000263977 transcript:ENST00000582851 gene_biotype:protein_coding transcript_biotype:protein_coding;>ENSP00000271628 pep:known chromosome:GRCh37:1:149895209:14990023	4	12	12	12	0	5	0	8	0	3	1	11	0	5	0	8	0	3	1	11	0	5	0	8	0	3	1	11	28.1	28.1	28.1	44.385	424	424;424;190;190	25	1222400000	0	77953000	0	366960000	0	27539000	1613700	748350000
ENSP00000271638	ENSP00000271638	1	1	1	>ENSP00000271638 pep:known chromosome:GRCh37:1:152004982:152009511:-1 gene:ENSG00000163191 transcript:ENST00000271638 gene_biotype:protein_coding transcript_biotype:protein_coding	1	1	1	1	1	0	0	0	0	0	1	1	1	0	0	0	0	0	1	1	1	0	0	0	0	0	1	1	15.2	15.2	15.2	11.74	105	105	15.2	29902000	7600100	0	0	0	0	0	18891000	3411500
ENSP00000345308;ENSP00000271877;ENSP00000389445;ENSP00000355343;ENSP00000357490;ENSP00000399920;ENSP00000415310;ENSP00000389717;ENSP00000389052	ENSP00000345308;ENSP00000271877;ENSP00000389445;ENSP00000355343;ENSP00000357490	5;5;5;5;3;1;1;1;1	5;5;5;5;3;1;1;1;1	5;5;5;5;3;1;1;1;1	>ENSP00000345308 pep:known chromosome:GRCh37:1:154192655:154235981:1 gene:ENSG00000143569 transcript:ENST00000343815 gene_biotype:protein_coding transcript_biotype:protein_coding;>ENSP00000271877 pep:known chromosome:GRCh37:1:154193392:154243485:1 gene:ENS	9	5	5	5	0	0	0	0	0	5	0	4	0	0	0	0	0	5	0	4	0	0	0	0	0	5	0	4	8.2	8.2	8.2	103.93	983	983;1078;1087;1087;350;182;234;265;280	5.2	99626000	0	0	0	0	0	56070000	0	43556000
ENSP00000272139	ENSP00000272139	3	3	3	>ENSP00000272139 pep:known chromosome:GRCh37:1:228288432:228291163:-1 gene:ENSG00000143793 transcript:ENST00000272139 gene_biotype:protein_coding transcript_biotype:protein_coding	1	3	3	3	0	0	0	0	0	2	0	3	0	0	0	0	0	2	0	3	0	0	0	0	0	2	0	3	14.1	14.1	14.1	29.411	263	263	14.1	33245000	0	0	0	0	0	13312000	0	19933000
ENSP00000438778;ENSP00000272227;ENSP00000371024;ENSP00000384459;ENSP00000385385	ENSP00000438778;ENSP00000272227;ENSP00000371024;ENSP00000384459;ENSP00000385385	2;2;2;2;2	2;2;2;2;2	2;2;2;2;2	>ENSP00000438778 pep:known chromosome:GRCh37:2:10924138:10952880:-1 gene:ENSG00000143870 transcript:ENST00000540494 gene_biotype:protein_coding transcript_biotype:protein_coding;>ENSP00000272227 pep:known chromosome:GRCh37:2:10923517:10952970:-1 gene:ENSG0	5	2	2	2	2	0	1	0	0	0	0	0	2	0	1	0	0	0	0	0	2	0	1	0	0	0	0	0	6.6	6.6	6.6	47.837	437	437;440;445;488;492	0	4425300	3755900	0	669470	0	0	0	0	0
ENSP00000406112;ENSP00000470308;ENSP00000451646;ENSP00000472141;ENSP00000349467;ENSP00000291295;ENSP00000272298;ENSP00000411440;ENSP00000403491;ENSP00000387065	ENSP00000406112;ENSP00000470308;ENSP00000451646;ENSP00000472141;ENSP00000349467;ENSP00000291295;ENSP00000272298;ENSP00000411440;ENSP00000403491;ENSP00000387065	2;2;2;2;2;2;2;2;1;1	2;2;2;2;2;2;2;2;1;1	2;2;2;2;2;2;2;2;1;1	>ENSP00000406112 pep:known chromosome:GRCh37:2:47387311:47403639:-1 gene:ENSG00000143933 transcript:ENST00000432899 gene_biotype:protein_coding transcript_biotype:nonsense_mediated_decay;>ENSP00000470308 pep:novel chromosome:GRCh37:19:47104533:47112576:1 g	10	2	2	2	1	0	1	1	1	0	0	0	1	0	1	1	1	0	0	0	1	0	1	1	1	0	0	0	33.8	33.8	33.8	7.372	65	65;83;83;149;149;149;149;187;150;196	0	3488400	1771400	0	558030	0	1159000	0	0	0
ENSP00000464510;ENSP00000408482;ENSP00000437452;ENSP00000473048;ENSP00000472545;ENSP00000472264;ENSP00000471622;ENSP00000471464;ENSP00000471062;ENSP00000470507;ENSP00000470419;ENSP00000396910;ENSP00000388107;ENSP00000441238;ENSP00000438289;ENSP00000439492;ENSP00000442173;ENSP00000437475;ENSP00000445337;ENSP00000385659;ENSP00000383981;ENSP00000272317;ENSP00000442800;ENSP00000440205;ENSP00000463156…	ENSP00000464510;ENSP00000408482;ENSP00000437452;ENSP00000473048;ENSP00000472545;ENSP00000472264;ENSP00000471622;ENSP00000471464;ENSP00000471062;ENSP00000470507;ENSP00000470419;ENSP00000396910;ENSP00000388107;ENSP00000441238;ENSP00000438289;ENSP00000439492;ENSP00000442173;ENSP00000437475;ENSP00000445337;ENSP00000385659;ENSP00000383981;ENSP00000272317;ENSP00000442800;ENSP00000440205;ENSP00000463156…	4;4;4;4;4;4;4;4;4;4;4;4;4;4;4;4;4;4;4;4;4;4;4;4;4;4;4;4;4;4;4;4;4;4;3;3;3;3;2;2;2;2;1;1	4;4;4;4;4;4;4;4;4;4;4;4;4;4;4;4;4;4;4;4;4;4;4;4;4;4;4;4;4;4;4;4;4;4;3;3;3;3;2;2;2;2;1;1	4;4;4;4;4;4;4;4;4;4;4;4;4;4;4;4;4;4;4;4;4;4;4;4;4;4;4;4;4;4;4;4;4;4;3;3;3;3;2;2;2;2;1;1	>ENSP00000464510 pep:novel chromosome:GRCh37:17:16284779:16285500:1 gene:ENSG00000170315 transcript:ENST00000578706 gene_biotype:protein_coding transcript_biotype:protein_coding;>ENSP00000408482 pep:known chromosome:GRCh37:2:55459568:55462095:1 gene:ENSG00	44	4	4	4	3	2	3	3	3	2	4	1	3	2	3	3	3	2	4	1	3	2	3	3	3	2	4	1	38.7	38.7	38.7	10.469	93	93;106;123;128;128;128;128;128;128;128;128;128;128;134;136;149;153;153;155;156;156;156;161;169;206;229;229;229;305;533;609;609;685;685;63;88;224;229;43;61;114;138;53;98	17.2	365910000	23125000	22906000	36441000	103420000	15197000	45263000	59598000	59956000
ENSP00000441332;ENSP00000402194;ENSP00000391403;ENSP00000416334;ENSP00000272348;ENSP00000393388	ENSP00000441332;ENSP00000402194;ENSP00000391403;ENSP00000416334;ENSP00000272348;ENSP00000393388	2;2;2;2;2;1	2;2;2;2;2;1	2;2;2;2;2;1	>ENSP00000441332 pep:putative chromosome:GRCh37:2:70508636:70520570:-1 gene:ENSG00000143977 transcript:ENST00000482975 gene_biotype:protein_coding transcript_biotype:protein_coding;>ENSP00000402194 pep:putative chromosome:GRCh37:2:70508637:70520580:-1 gene	6	2	2	2	0	2	0	1	0	2	1	2	0	2	0	1	0	2	1	2	0	2	0	1	0	2	1	2	31.2	31.2	31.2	7.1013	64	64;64;64;68;76;96	31.2	292590000	0	73721000	0	13154000	0	63073000	1617500	141030000
ENSP00000341660;ENSP00000272418	ENSP00000341660;ENSP00000272418	3;3	3;3	3;3	>ENSP00000341660 pep:known chromosome:GRCh37:2:95752953:95787544:-1 gene:ENSG00000144029 transcript:ENST00000345084 gene_biotype:protein_coding transcript_biotype:nonsense_mediated_decay;>ENSP00000272418 pep:known chromosome:GRCh37:2:95752952:95787745:-1 g	2	3	3	3	0	0	0	0	0	1	0	3	0	0	0	0	0	1	0	3	0	0	0	0	0	1	0	3	12.7	12.7	12.7	27.767	251	251;430	12.7	29019000	0	0	0	0	0	5720700	0	23298000
ENSP00000386488;ENSP00000272570	ENSP00000386488;ENSP00000272570	6;6	6;6	6;6	>ENSP00000386488 pep:known chromosome:GRCh37:2:112973254:113012688:-1 gene:ENSG00000144161 transcript:ENST00000409573 gene_biotype:protein_coding transcript_biotype:protein_coding;>ENSP00000272570 pep:known chromosome:GRCh37:2:112973442:113012664:-1 gene:E	2	6	6	6	0	3	0	2	0	4	0	3	0	3	0	2	0	4	0	3	0	3	0	2	0	4	0	3	25.1	25.1	25.1	33.575	291	291;291	11.3	161170000	0	17819000	0	39645000	0	18674000	0	85033000
ENSP00000439874;ENSP00000273398	ENSP00000439874;ENSP00000273398	1;1	1;1	1;1	>ENSP00000439874 pep:known chromosome:GRCh37:3:113465884:113528544:1 gene:ENSG00000114573 transcript:ENST00000538620 gene_biotype:protein_coding transcript_biotype:protein_coding;>ENSP00000273398 pep:known chromosome:GRCh37:3:113465866:113530903:1 gene:ENS	2	1	1	1	1	0	0	0	0	0	0	0	1	0	0	0	0	0	0	0	1	0	0	0	0	0	0	0	3.1	3.1	3.1	64.735	584	584;617	0	0	0	0	0	0	0	0	0	0
ENSP00000427518;ENSP00000408963;ENSP00000274054	ENSP00000427518;ENSP00000408963;ENSP00000274054	1;1;1	1;1;1	1;1;1	>ENSP00000427518 pep:putative chromosome:GRCh37:4:164031225:164061489:-1 gene:ENSG00000145414 transcript:ENST00000509434 gene_biotype:protein_coding transcript_biotype:protein_coding;>ENSP00000408963 pep:known chromosome:GRCh37:4:164047860:164088042:-1 gen	3	1	1	1	0	0	0	1	0	0	0	1	0	0	0	1	0	0	0	1	0	0	0	1	0	0	0	1	23.8	23.8	23.8	4.9455	42	42;389;494	23.8	3212100	0	0	0	784090	0	0	0	2428000
ENSP00000274242;ENSP00000422823;ENSP00000426449	ENSP00000274242;ENSP00000422823;ENSP00000426449	2;1;1	2;1;1	2;1;1	>ENSP00000274242 pep:known chromosome:GRCh37:5:40825364:40835437:-1 gene:ENSG00000145592 transcript:ENST00000274242 gene_biotype:protein_coding transcript_biotype:protein_coding;>ENSP00000422823 pep:novel chromosome:GRCh37:5:40832205:40835314:-1 gene:ENSG0	3	2	2	2	0	0	0	0	0	2	0	0	0	0	0	0	0	2	0	0	0	0	0	0	0	2	0	0	19.6	19.6	19.6	11.078	97	97;74;82	0	60893000	0	0	0	0	0	60893000	0	0
ENSP00000426005;ENSP00000437791;ENSP00000274562;ENSP00000377954	ENSP00000426005;ENSP00000437791;ENSP00000274562;ENSP00000377954	1;1;1;1	1;1;1;1	1;1;1;1	>ENSP00000426005 pep:putative chromosome:GRCh37:5:145493474:145562186:-1 gene:ENSG00000133706 transcript:ENST00000510191 gene_biotype:protein_coding transcript_biotype:protein_coding;>ENSP00000437791 pep:known chromosome:GRCh37:5:145493406:145562166:-1 gen	4	1	1	1	0	0	0	0	0	0	1	0	0	0	0	0	0	0	1	0	0	0	0	0	0	0	1	0	2	2	2	128.04	1122	1122;1130;1149;1176	0	3412700	0	0	0	0	0	0	3412700	0
ENSP00000366276;ENSP00000423849;ENSP00000423803;ENSP00000274606	ENSP00000366276;ENSP00000423849;ENSP00000423803;ENSP00000274606	1;1;1;1	1;1;1;1	1;1;1;1	>ENSP00000366276 pep:known chromosome:GRCh37:5:177576483:177580830:-1 gene:ENSG00000145912 transcript:ENST00000314397 gene_biotype:protein_coding transcript_biotype:protein_coding;>ENSP00000423849 pep:putative chromosome:GRCh37:5:177577827:177580895:-1 gen	4	1	1	1	0	1	0	1	0	0	0	1	0	1	0	1	0	0	0	1	0	1	0	1	0	0	0	1	21.1	21.1	21.1	10.071	90	90;132;135;153	21.1	101350000	0	1868900	0	4677100	0	0	0	94801000
ENSP00000468826;ENSP00000274849	ENSP00000468826;ENSP00000274849	4;4	4;4	4;4	>ENSP00000468826 pep:known chromosome:GRCh37:HG27_PATCH:26597180:26600278:1 gene:ENSG00000268612 transcript:ENST00000593546 gene_biotype:protein_coding transcript_biotype:protein_coding;>ENSP00000274849 pep:known chromosome:GRCh37:6:26597180:26600278:1 gen	2	4	4	4	0	0	0	1	0	4	0	0	0	0	0	1	0	4	0	0	0	0	0	1	0	4	0	0	21.3	21.3	21.3	31.079	272	272;272	0	58321000	0	0	0	5148500	0	53173000	0	0
ENSP00000408382;ENSP00000408775;ENSP00000375973;ENSP00000354951;ENSP00000275262;ENSP00000354867;ENSP00000355094;ENSP00000441773;ENSP00000440991;ENSP00000440599;ENSP00000442848;ENSP00000443106;ENSP00000443690;ENSP00000441252	ENSP00000408382;ENSP00000408775;ENSP00000375973;ENSP00000354951;ENSP00000275262;ENSP00000354867;ENSP00000355094;ENSP00000441773;ENSP00000440991;ENSP00000440599;ENSP00000442848	5;5;5;5;5;5;5;4;3;3;3;2;2;1	5;5;5;5;5;5;5;4;3;3;3;2;2;1	5;5;5;5;5;5;5;4;3;3;3;2;2;1	>ENSP00000408382 pep:novel chromosome:GRCh37:6:163836226:163985742:1 gene:ENSG00000112531 transcript:ENST00000424802 gene_biotype:protein_coding transcript_biotype:protein_coding;>ENSP00000408775 pep:known chromosome:GRCh37:6:163835675:163991177:1 gene:ENS	14	5	5	5	0	3	0	3	0	3	0	4	0	3	0	3	0	3	0	4	0	3	0	3	0	3	0	4	24	24	24	35.232	317	317;319;319;319;325;333;341;238;160;170;185;48;100;41	19.2	346840000	0	23082000	0	50342000	0	95870000	0	177550000
ENSP00000438488;ENSP00000275603;ENSP00000352019	ENSP00000438488;ENSP00000275603;ENSP00000352019	3;3;2	3;3;2	3;3;2	>ENSP00000438488 pep:known chromosome:GRCh37:7:56119467:56131094:1 gene:ENSG00000146731 transcript:ENST00000540286 gene_biotype:protein_coding transcript_biotype:protein_coding;>ENSP00000275603 pep:known chromosome:GRCh37:7:56119323:56131682:1 gene:ENSG000	3	3	3	3	1	0	0	0	0	0	2	1	1	0	0	0	0	0	2	1	1	0	0	0	0	0	2	1	10.8	10.8	10.8	54.867	500	500;531;486	3.4	14394000	837750	0	0	0	0	0	10295000	3261600
ENSP00000362963;ENSP00000362947;ENSP00000276079;ENSP00000441364;ENSP00000409773;ENSP00000413350;ENSP00000406673;ENSP00000410299	ENSP00000362963;ENSP00000362947;ENSP00000276079;ENSP00000441364;ENSP00000409773	49;49;49;48;33;21;14;5	46;46;46;45;30;20;12;5	45;45;45;44;29;20;12;5	>ENSP00000362963 pep:known chromosome:GRCh37:X:70503440:70520119:1 gene:ENSG00000147140 transcript:ENST00000373856 gene_biotype:protein_coding transcript_biotype:protein_coding;>ENSP00000362947 pep:known chromosome:GRCh37:X:70503483:70521018:1 gene:ENSG000	8	49	46	45	0	30	1	37	0	37	1	41	0	28	1	35	0	34	1	38	0	27	1	35	0	33	1	37	70.1	68.8	68.8	54.231	471	471;471;471;382;235;248;207;124	66.7	37785000000	0	4020000000	9120700	8449400000	0	8681500000	1087700	16624000000
ENSP00000428669;ENSP00000428195;ENSP00000429931;ENSP00000276682	ENSP00000428669;ENSP00000428195;ENSP00000429931;ENSP00000276682	1;1;1;1	1;1;1;1	1;1;1;1	>ENSP00000428669 pep:novel chromosome:GRCh37:8:117668144:117768061:-1 gene:ENSG00000147677 transcript:ENST00000518995 gene_biotype:protein_coding transcript_biotype:protein_coding;>ENSP00000428195 pep:putative chromosome:GRCh37:8:117661045:117768023:-1 gen	4	1	1	1	0	0	0	0	0	0	1	0	0	0	0	0	0	0	1	0	0	0	0	0	0	0	1	0	10.6	10.6	10.6	26.2	235	235;244;352;366	0	2196700	0	0	0	0	0	0	2196700	0
ENSP00000277165;ENSP00000334918;ENSP00000344698;ENSP00000412440;ENSP00000396534;ENSP00000364538;ENSP00000364568	ENSP00000277165;ENSP00000334918;ENSP00000344698;ENSP00000412440	6;6;5;3;2;2;1	6;6;5;3;2;2;1	6;6;5;3;2;2;1	>ENSP00000277165 pep:known chromosome:GRCh37:9:96214173:96328389:1 gene:ENSG00000048828 transcript:ENST00000277165 gene_biotype:protein_coding transcript_biotype:protein_coding;>ENSP00000334918 pep:known chromosome:GRCh37:9:96214173:96328397:1 gene:ENSG000	7	6	6	6	0	0	0	0	0	2	0	6	0	0	0	0	0	2	0	6	0	0	0	0	0	2	0	6	8	8	8	121.89	1118	1118;1146;1072;494;494;628;196	8	101440000	0	0	0	0	0	14343000	0	87097000
ENSP00000362032;ENSP00000445057;ENSP00000362045;ENSP00000398011;ENSP00000362039;ENSP00000320374;ENSP00000350169;ENSP00000277465;ENSP00000377232;ENSP00000362029;ENSP00000439244	ENSP00000362032;ENSP00000445057;ENSP00000362045;ENSP00000398011;ENSP00000362039;ENSP00000320374;ENSP00000350169;ENSP00000277465;ENSP00000377232;ENSP00000362029;ENSP00000439244	1;1;1;1;1;1;1;1;1;1;1	1;1;1;1;1;1;1;1;1;1;1	1;1;1;1;1;1;1;1;1;1;1	>ENSP00000362032 pep:known chromosome:GRCh37:9:130928350:130953851:-1 gene:ENSG00000148337 transcript:ENST00000372941 gene_biotype:protein_coding transcript_biotype:protein_coding;>ENSP00000445057 pep:known chromosome:GRCh37:9:130928345:130953851:-1 gene:E	11	1	1	1	0	0	0	0	0	1	0	0	0	0	0	0	0	1	0	0	0	0	0	0	0	1	0	0	4.6	4.6	4.6	45.93	414	414;797;818;820;842;869;870;870;898;898;924	0	4672600	0	0	0	0	0	4672600	0	0
ENSP00000278070;ENSP00000399743;ENSP00000359029	ENSP00000278070;ENSP00000399743	3;2;1	3;2;1	3;2;1	>ENSP00000278070 pep:known chromosome:GRCh37:10:103892787:103910082:1 gene:ENSG00000148840 transcript:ENST00000278070 gene_biotype:protein_coding transcript_biotype:protein_coding;>ENSP00000399743 pep:known chromosome:GRCh37:10:103892797:103909977:1 gene:E	3	3	3	3	0	1	0	1	0	1	0	1	0	1	0	1	0	1	0	1	0	1	0	1	0	1	0	1	2	2	2	177.54	1664	1664;1400;631	0.7	33070000	0	2595100	0	3190100	0	11314000	0	15971000
ENSP00000278100	ENSP00000278100	1	1	1	>ENSP00000278100 pep:known chromosome:GRCh37:10:127512115:127525122:1 gene:ENSG00000107949 transcript:ENST00000278100 gene_biotype:protein_coding transcript_biotype:protein_coding	1	1	1	1	0	0	0	0	0	0	1	0	0	0	0	0	0	0	1	0	0	0	0	0	0	0	1	0	5.1	5.1	5.1	35.979	314	314	0	955350	0	0	0	0	0	0	955350	0
ENSP00000278849;ENSP00000378295	ENSP00000278849;ENSP00000378295	2;2	2;2	2;2	>ENSP00000278849 pep:known chromosome:GRCh37:11:61891470:61920224:1 gene:ENSG00000149503 transcript:ENST00000278849 gene_biotype:protein_coding transcript_biotype:protein_coding;>ENSP00000378295 pep:known chromosome:GRCh37:11:61891445:61920453:1 gene:ENSG0	2	2	2	2	0	0	0	0	0	1	1	0	0	0	0	0	0	1	1	0	0	0	0	0	0	1	1	0	3.1	3.1	3.1	104.99	914	914;918	0	3023900	0	0	0	0	0	2662900	361040	0
ENSP00000432380;ENSP00000432282;ENSP00000432054;ENSP00000431941;ENSP00000376678;ENSP00000278968;ENSP00000431862	ENSP00000432380;ENSP00000432282;ENSP00000432054;ENSP00000431941;ENSP00000376678;ENSP00000278968;ENSP00000431862	2;2;2;2;2;2;1	2;2;2;2;2;2;1	2;2;2;2;2;2;1	>ENSP00000432380 pep:putative chromosome:GRCh37:11:117073860:117075121:1 gene:ENSG00000149591 transcript:ENST00000529622 gene_biotype:protein_coding transcript_biotype:protein_coding;>ENSP00000432282 pep:known chromosome:GRCh37:11:117072589:117075494:1 gen	7	2	2	2	0	1	1	1	0	0	0	0	0	1	1	1	0	0	0	0	0	1	1	1	0	0	0	0	14.6	14.6	14.6	16.733	151	151;201;201;201;201;201;91	0	766850000	0	765950000	474180	429710	0	0	0	0
ENSP00000279550	ENSP00000279550	16	1	1	>ENSP00000279550 pep:known chromosome:GRCh37:12:10851683:10875906:-1 gene:ENSG00000060138 transcript:ENST00000279550 gene_biotype:protein_coding transcript_biotype:protein_coding	1	16	1	1	0	2	0	3	0	12	0	15	0	0	0	0	0	0	0	1	0	0	0	0	0	0	0	1	72.6	7.9	7.9	31.947	303	303	70	17635000	0	0	0	0	0	0	0	17635000
ENSP00000427297;ENSP00000423318;ENSP00000280326;ENSP00000423052;ENSP00000426923	ENSP00000427297;ENSP00000423318;ENSP00000280326;ENSP00000423052;ENSP00000426923	5;5;5;4;4	5;5;5;4;4	5;5;5;4;4	>ENSP00000427297 pep:putative chromosome:GRCh37:5:10250649:10265014:1 gene:ENSG00000150753 transcript:ENST00000515676 gene_biotype:protein_coding transcript_biotype:protein_coding;>ENSP00000423318 pep:putative chromosome:GRCh37:5:10250041:10265190:1 gene:E	5	5	5	5	0	0	0	0	0	0	5	1	0	0	0	0	0	0	5	1	0	0	0	0	0	0	5	1	14.3	14.3	14.3	55.348	503	503;520;541;448;486	3.2	19254000	0	0	0	0	0	0	17768000	1486600
ENSP00000360671;ENSP00000281456	ENSP00000360671;ENSP00000281456	1;1	1;1	1;1	>ENSP00000360671 pep:known chromosome:GRCh37:X:118602363:118605282:1 gene:ENSG00000005022 transcript:ENST00000317881 gene_biotype:protein_coding transcript_biotype:protein_coding;>ENSP00000281456 pep:known chromosome:GRCh37:4:186064395:186068434:1 gene:ENS	2	1	1	1	0	0	0	0	0	0	1	0	0	0	0	0	0	0	1	0	0	0	0	0	0	0	1	0	5.7	5.7	5.7	32.852	298	298;298	0	616520	0	0	0	0	0	0	616520	0
ENSP00000381736;ENSP00000282050;ENSP00000466275;ENSP00000467037;ENSP00000468458;ENSP00000465497;ENSP00000467968;ENSP00000467830;ENSP00000465805;ENSP00000465259;ENSP00000465477;ENSP00000468618;ENSP00000466975	ENSP00000381736;ENSP00000282050;ENSP00000466275;ENSP00000467037;ENSP00000468458;ENSP00000465497;ENSP00000467968;ENSP00000467830;ENSP00000465805;ENSP00000465259;ENSP00000465477	10;10;9;9;7;7;6;5;5;5;5;2;2	10;10;9;9;7;7;6;5;5;5;5;2;2	10;10;9;9;7;7;6;5;5;5;5;2;2	>ENSP00000381736 pep:known chromosome:GRCh37:18:43664116:43678319:-1 gene:ENSG00000152234 transcript:ENST00000398752 gene_biotype:protein_coding transcript_biotype:protein_coding;>ENSP00000282050 pep:known chromosome:GRCh37:18:43664110:43684199:-1 gene:ENS	13	10	10	10	7	0	4	0	1	1	6	1	7	0	4	0	1	1	6	1	7	0	4	0	1	1	6	1	20.6	20.6	20.6	59.75	553	553;553;503;531;205;207;163;111;111;145;449;77;199	2.7	36002000	14210000	0	2087100	0	743950	2745700	15179000	1036000
ENSP00000420327;ENSP00000418108;ENSP00000282486;ENSP00000419347	ENSP00000420327;ENSP00000418108;ENSP00000282486;ENSP00000419347	9;9;9;5	9;9;9;5	2;2;2;2	>ENSP00000420327 pep:putative chromosome:GRCh37:3:152017194:152183552:1 gene:ENSG00000152601 transcript:ENST00000498502 gene_biotype:protein_coding transcript_biotype:protein_coding;>ENSP00000418108 pep:known chromosome:GRCh37:3:152017472:152183569:1 gene:	4	9	9	2	0	5	0	6	0	3	0	8	0	5	0	6	0	3	0	8	0	2	0	1	0	1	0	2	28.4	28.4	13.8	37.898	348	348;388;388;343	26.1	467530000	0	48453000	0	120900000	0	66137000	0	232030000
ENSP00000282574;ENSP00000401371;ENSP00000413751;ENSP00000430969;ENSP00000427794;ENSP00000402263	ENSP00000282574;ENSP00000401371;ENSP00000413751;ENSP00000430969	20;20;16;10;8;3	15;15;12;7;5;2	3;3;3;3;2;0	>ENSP00000282574 pep:novel chromosome:GRCh37:2:70437336:70475712:-1 gene:ENSG00000116001 transcript:ENST00000282574 gene_biotype:protein_coding transcript_biotype:protein_coding;>ENSP00000401371 pep:known chromosome:GRCh37:2:70436576:70475773:-1 gene:ENSG0	6	20	15	3	0	14	1	16	0	16	0	19	0	9	0	11	0	11	0	14	0	3	0	3	0	3	0	3	46.2	37.7	9.1	42.835	385	385;386;214;144;161;114	39.7	6306400000	0	746200000	0	1799200000	0	1084900000	0	2676100000
ENSP00000283179;ENSP00000410728	ENSP00000283179	56;10	56;10	3;0	>ENSP00000283179 pep:known chromosome:GRCh37:1:245016690:245027773:-1 gene:ENSG00000153187 transcript:ENST00000283179 gene_biotype:protein_coding transcript_biotype:protein_coding	2	56	56	3	1	38	3	44	1	34	13	48	1	38	3	44	1	34	13	48	0	0	0	3	0	1	0	2	51.9	51.9	2.9	90.583	825	825;242	49.7	51576000000	1323200	6596600000	22253000	20294000000	2153600	5958300000	77787000	18624000000
ENSP00000313616;ENSP00000414671;ENSP00000284073;ENSP00000462914;ENSP00000463227;ENSP00000462264;ENSP00000392607	ENSP00000313616;ENSP00000414671;ENSP00000284073;ENSP00000462914;ENSP00000463227;ENSP00000462264;ENSP00000392607	4;4;4;3;2;2;2	4;4;4;3;2;2;2	4;4;4;3;2;2;2	>ENSP00000313616 pep:known chromosome:GRCh37:17:55334374:55710261:1 gene:ENSG00000153944 transcript:ENST00000322684 gene_biotype:protein_coding transcript_biotype:protein_coding;>ENSP00000414671 pep:putative chromosome:GRCh37:17:55333212:55757482:1 gene:EN	7	4	4	4	0	0	0	3	0	1	0	3	0	0	0	3	0	1	0	3	0	0	0	3	0	1	0	3	23.1	23.1	23.1	28.42	251	251;324;328;141;99;151;267	16.7	17467000	0	0	0	4681800	0	6570300	0	6215000
ENSP00000406227;ENSP00000398116;ENSP00000285814	ENSP00000406227;ENSP00000398116;ENSP00000285814	1;1;1	1;1;1	1;1;1	>ENSP00000406227 pep:putative chromosome:GRCh37:2:122485373:122493381:-1 gene:ENSG00000155438 transcript:ENST00000447132 gene_biotype:protein_coding transcript_biotype:protein_coding;>ENSP00000398116 pep:novel chromosome:GRCh37:2:122486083:122494487:-1 gen	3	1	1	1	0	0	0	1	0	1	0	1	0	0	0	1	0	1	0	1	0	0	0	1	0	1	0	1	7.9	7.9	7.9	19.462	165	165;166;293	7.9	7205600	0	0	0	5265100	0	1359900	0	580600
ENSP00000285930;ENSP00000414399	ENSP00000285930;ENSP00000414399	3;2	3;2	3;2	>ENSP00000285930 pep:known chromosome:GRCh37:7:134127127:134143894:-1 gene:ENSG00000085662 transcript:ENST00000285930 gene_biotype:protein_coding transcript_biotype:protein_coding;>ENSP00000414399 pep:known chromosome:GRCh37:7:134127138:134143854:-1 gene:E	2	3	3	3	0	0	0	0	0	0	3	1	0	0	0	0	0	0	3	1	0	0	0	0	0	0	3	1	20.9	20.9	20.9	35.853	316	316;263	6	134820000	0	0	0	0	0	0	134390000	427990
ENSP00000286070;ENSP00000389134;ENSP00000415940	ENSP00000286070	8;1;1	8;1;1	8;1;1	>ENSP00000286070 pep:known chromosome:GRCh37:2:178977182:178994383:1 gene:ENSG00000155636 transcript:ENST00000286070 gene_biotype:protein_coding transcript_biotype:protein_coding	3	8	8	8	0	1	0	3	0	0	0	6	0	1	0	3	0	0	0	6	0	1	0	3	0	0	0	6	18.6	18.6	18.6	53.346	474	474;73;135	12.9	87774000	0	1177500	0	6583000	0	0	0	80014000
ENSP00000286091	ENSP00000286091	1	1	1	>ENSP00000286091 pep:known chromosome:GRCh37:7:148700154:148725733:-1 gene:ENSG00000155660 transcript:ENST00000286091 gene_biotype:protein_coding transcript_biotype:protein_coding	1	1	1	1	0	0	0	0	0	0	1	0	0	0	0	0	0	0	1	0	0	0	0	0	0	0	1	0	4	4	4	72.932	645	645	0	3133900	0	0	0	0	0	0	3133900	0
ENSP00000402377;ENSP00000286835;ENSP00000382703	ENSP00000402377;ENSP00000286835;ENSP00000382703	2;2;1	2;2;1	2;2;1	>ENSP00000402377 pep:known chromosome:GRCh37:21:33043313:33104431:-1 gene:ENSG00000156304 transcript:ENST00000434667 gene_biotype:protein_coding transcript_biotype:protein_coding;>ENSP00000286835 pep:known chromosome:GRCh37:21:33043346:33104388:-1 gene:ENS	3	2	2	2	0	0	0	1	0	1	0	0	0	0	0	1	0	1	0	0	0	0	0	1	0	1	0	0	3.2	3.2	3.2	124.01	1132	1132;1147;1125	0	6855300	0	0	0	802480	0	6052800	0	0
ENSP00000446113;ENSP00000402535;ENSP00000315122;ENSP00000287295	ENSP00000446113;ENSP00000402535;ENSP00000315122;ENSP00000287295	1;1;1;1	1;1;1;1	1;1;1;1	>ENSP00000446113 pep:known chromosome:GRCh37:X:129263337:129299638:-1 gene:ENSG00000156709 transcript:ENST00000535724 gene_biotype:protein_coding transcript_biotype:protein_coding;>ENSP00000402535 pep:known chromosome:GRCh37:X:129263337:129299638:-1 gene:E	4	1	1	1	0	0	0	0	0	0	1	0	0	0	0	0	0	0	1	0	0	0	0	0	0	0	1	0	8.9	8.9	8.9	26.032	237	237;324;609;613	0	1355700	0	0	0	0	0	0	1355700	0
ENSP00000454699;ENSP00000456757;ENSP00000456574;ENSP00000377267;ENSP00000399208;ENSP00000460180;ENSP00000410243;ENSP00000348271;ENSP00000392639;ENSP00000306117;ENSP00000288071;ENSP00000455813	ENSP00000454699;ENSP00000456757;ENSP00000456574;ENSP00000377267;ENSP00000399208;ENSP00000460180;ENSP00000410243;ENSP00000348271;ENSP00000392639;ENSP00000306117;ENSP00000288071;ENSP00000455813	1;1;1;1;1;1;1;1;1;1;1;1	1;1;1;1;1;1;1;1;1;1;1;1	1;1;1;1;1;1;1;1;1;1;1;1	>ENSP00000454699 pep:putative chromosome:GRCh37:16:70333117:70400163:1 gene:ENSG00000260537 transcript:ENST00000567706 gene_biotype:protein_coding transcript_biotype:protein_coding;>ENSP00000456757 pep:known chromosome:GRCh37:16:70328736:70367598:1 gene:EN	12	1	1	1	0	0	0	0	0	0	1	0	0	0	0	0	0	0	1	0	0	0	0	0	0	0	1	0	8.4	8.4	8.4	28.982	261	261;370;370;370;388;396;447;448;453;478;479;484	0	0	0	0	0	0	0	0	0	0
ENSP00000462667;ENSP00000462355;ENSP00000443017;ENSP00000376669;ENSP00000376668;ENSP00000376664;ENSP00000376663;ENSP00000367034;ENSP00000366974;ENSP00000366956;ENSP00000366581;ENSP00000358162;ENSP00000358153;ENSP00000353624;ENSP00000352980;ENSP00000350767;ENSP00000350159;ENSP00000348258;ENSP00000347168;ENSP00000346316;ENSP00000343282;ENSP00000289352	ENSP00000462667;ENSP00000462355;ENSP00000443017;ENSP00000376669;ENSP00000376668;ENSP00000376664;ENSP00000376663;ENSP00000367034;ENSP00000366974;ENSP00000366956;ENSP00000366581;ENSP00000358162;ENSP00000358153;ENSP00000353624;ENSP00000352980;ENSP00000350767;ENSP00000350159;ENSP00000348258;ENSP00000347168;ENSP00000346316;ENSP00000343282;ENSP00000289352	12;12;12;12;12;12;12;12;12;12;12;12;12;12;12;12;12;12;12;12;12;12	12;12;12;12;12;12;12;12;12;12;12;12;12;12;12;12;12;12;12;12;12;12	12;12;12;12;12;12;12;12;12;12;12;12;12;12;12;12;12;12;12;12;12;12	>ENSP00000462667 pep:known chromosome:GRCh37:HG1287_PATCH:150444164:150444559:1 gene:ENSG00000268527 transcript:ENST00000578186 gene_biotype:protein_coding transcript_biotype:protein_coding;>ENSP00000462355 pep:known chromosome:GRCh37:HG1287_PATCH:15047227	22	12	12	12	8	2	9	7	4	1	8	6	8	2	9	7	4	1	8	6	8	2	9	7	4	1	8	6	57.3	57.3	57.3	11.367	103	103;103;103;103;103;103;103;103;103;103;103;103;103;103;103;103;103;103;103;103;103;103	42.7	610240000	105610000	7394300	138380000	109350000	5449100	5517200	133040000	105500000
ENSP00000289371	ENSP00000289371	1	1	1	>ENSP00000289371 pep:known chromosome:GRCh37:2:99953816:100016728:1 gene:ENSG00000158417 transcript:ENST00000289371 gene_biotype:protein_coding transcript_biotype:protein_coding	1	1	1	1	0	0	0	0	0	0	1	0	0	0	0	0	0	0	1	0	0	0	0	0	0	0	1	0	1.3	1.3	1.3	138.83	1220	1220	0	1742700	0	0	0	0	0	0	1742700	0
ENSP00000290231	ENSP00000290231	1	1	1	>ENSP00000290231 pep:known chromosome:GRCh37:20:44689624:44718591:-1 gene:ENSG00000124160 transcript:ENST00000290231 gene_biotype:protein_coding transcript_biotype:protein_coding	1	1	1	1	0	0	0	0	0	0	1	1	0	0	0	0	0	0	1	1	0	0	0	0	0	0	1	1	2.2	2.2	2.2	65.536	579	579	2.2	8626700	0	0	0	0	0	0	509670	8117000
ENSP00000290341;ENSP00000389135	ENSP00000290341;ENSP00000389135	25;16	25;16	23;14	>ENSP00000290341 pep:known chromosome:GRCh37:17:47074774:47133012:1 gene:ENSG00000159217 transcript:ENST00000290341 gene_biotype:protein_coding transcript_biotype:protein_coding;>ENSP00000389135 pep:novel chromosome:GRCh37:17:47075108:47126806:1 gene:ENSG0	2	25	25	23	0	4	0	7	0	20	0	22	0	4	0	7	0	20	0	22	0	3	0	6	0	18	0	20	41.8	41.8	37.8	63.48	577	577;438	39.3	3373500000	0	20980000	0	102840000	0	980480000	0	2269200000
ENSP00000290378;ENSP00000386857;ENSP00000295137;ENSP00000355645;ENSP00000402373;ENSP00000224784;ENSP00000312351;ENSP00000355644;ENSP00000355643;ENSP00000386929;ENSP00000410020;ENSP00000398239;ENSP00000396730;ENSP00000410706;ENSP00000387182	ENSP00000290378;ENSP00000386857;ENSP00000295137;ENSP00000355645;ENSP00000402373;ENSP00000224784;ENSP00000312351;ENSP00000355644;ENSP00000355643;ENSP00000386929	16;15;15;15;15;15;12;12;12;11;7;7;7;6;6	5;5;5;4;5;5;2;2;2;4;2;2;2;1;1	5;5;5;4;5;5;2;2;2;4;2;2;2;1;1	>ENSP00000290378 pep:known chromosome:GRCh37:15:35080297:35088340:-1 gene:ENSG00000159251 transcript:ENST00000290378 gene_biotype:protein_coding transcript_biotype:protein_coding;>ENSP00000386857 pep:known chromosome:GRCh37:2:74120135:74146992:1 gene:ENSG0	15	16	5	5	7	1	14	11	6	2	4	3	1	0	4	2	0	0	1	1	1	0	4	2	0	0	1	1	54.1	26.5	26.5	42.019	377	377;376;376;377;377;377;287;289;342;333;145;151;151;105;119	11.4	119980000	9316900	0	53316000	38248000	0	0	16292000	2808500
ENSP00000290541	ENSP00000290541	1	1	1	>ENSP00000290541 pep:known chromosome:GRCh37:1:151372010:151374420:1 gene:ENSG00000159377 transcript:ENST00000290541 gene_biotype:protein_coding transcript_biotype:protein_coding	1	1	1	1	0	0	0	0	0	0	1	0	0	0	0	0	0	0	1	0	0	0	0	0	0	0	1	0	7.6	7.6	7.6	29.204	264	264	0	12292000	0	0	0	0	0	0	12292000	0
ENSP00000291009	ENSP00000291009	2	2	2	>ENSP00000291009 pep:known chromosome:GRCh37:7:142829170:142836839:1 gene:ENSG00000159763 transcript:ENST00000291009 gene_biotype:protein_coding transcript_biotype:protein_coding	1	2	2	2	2	0	0	0	0	0	0	0	2	0	0	0	0	0	0	0	2	0	0	0	0	0	0	0	24	24	24	16.572	146	146	0	6176900	6176900	0	0	0	0	0	0	0
ENSP00000291552;ENSP00000369629;ENSP00000418705;ENSP00000381205;ENSP00000467441;ENSP00000465170;ENSP00000465242;ENSP00000469891;ENSP00000420672;ENSP00000468469;ENSP00000472696;ENSP00000368258;ENSP00000292879;ENSP00000397645	ENSP00000291552;ENSP00000369629;ENSP00000418705;ENSP00000381205	4;3;2;2;1;1;1;1;1;1;1;1;1;1	4;3;2;2;1;1;1;1;1;1;1;1;1;1	4;3;2;2;1;1;1;1;1;1;1;1;1;1	>ENSP00000291552 pep:known chromosome:GRCh37:21:44513066:44527697:-1 gene:ENSG00000160201 transcript:ENST00000291552 gene_biotype:protein_coding transcript_biotype:protein_coding;>ENSP00000369629 pep:known chromosome:GRCh37:21:44513066:44527675:-1 gene:ENS	14	4	4	4	0	1	0	4	0	1	0	3	0	1	0	4	0	1	0	3	0	1	0	4	0	1	0	3	21.2	21.2	21.2	27.872	240	240;240;167;167;18;39;51;66;75;95;97;181;202;220	16.2	96628000	0	8347000	0	33273000	0	3497900	0	51510000
ENSP00000291568	ENSP00000291568	3	3	3	>ENSP00000291568 pep:known chromosome:GRCh37:21:45192393:45196326:-1 gene:ENSG00000160213 transcript:ENST00000291568 gene_biotype:protein_coding transcript_biotype:protein_coding	1	3	3	3	0	0	3	0	0	0	0	0	0	0	3	0	0	0	0	0	0	0	3	0	0	0	0	0	45.9	45.9	45.9	11.139	98	98	0	2462100	0	0	2462100	0	0	0	0	0
ENSP00000291576;ENSP00000411749;ENSP00000415634	ENSP00000291576	5;1;1	5;1;1	5;1;1	>ENSP00000291576 pep:known chromosome:GRCh37:21:45527176:45551063:1 gene:ENSG00000241945 transcript:ENST00000291576 gene_biotype:protein_coding transcript_biotype:protein_coding	3	5	5	5	0	2	0	3	0	1	0	0	0	2	0	3	0	1	0	0	0	2	0	3	0	1	0	0	8.2	8.2	8.2	102.45	919	919;187;205	0	21685000	0	968170	0	19515000	0	1202400	0	0
ENSP00000380926;ENSP00000291634	ENSP00000380926;ENSP00000291634	1;1	1;1	1;1	>ENSP00000380926 pep:known chromosome:GRCh37:21:46359927:46396904:1 gene:ENSG00000160256 transcript:ENST00000397826 gene_biotype:protein_coding transcript_biotype:protein_coding;>ENSP00000291634 pep:known chromosome:GRCh37:21:46359925:46396904:1 gene:ENSG0	2	1	1	1	0	0	0	0	0	1	0	0	0	0	0	0	0	1	0	0	0	0	0	0	0	1	0	0	6	6	6	23.944	215	215;230	0	2600100	0	0	0	0	0	2600100	0	0
ENSP00000292123;ENSP00000464840;ENSP00000467423;ENSP00000415895;ENSP00000404545;ENSP00000438880;ENSP00000468543;ENSP00000464758	ENSP00000292123;ENSP00000464840;ENSP00000467423;ENSP00000415895;ENSP00000404545;ENSP00000438880	21;21;21;19;16;15;4;4	21;21;21;19;16;15;4;4	12;12;12;10;7;6;4;2	>ENSP00000292123 pep:known chromosome:GRCh37:19:5623110:5668489:1 gene:ENSG00000160633 transcript:ENST00000292123 gene_biotype:protein_coding transcript_biotype:protein_coding;>ENSP00000464840 pep:known chromosome:GRCh37:19:5623129:5668477:1 gene:ENSG00000	8	21	21	12	0	9	0	15	1	11	2	14	0	9	0	15	1	11	2	14	0	4	0	7	0	6	0	8	24.7	24.7	14.3	102.64	915	915;916;917;848;747;759;106;153	17.8	1177900000	0	114450000	0	247680000	918440	360960000	7889900	445990000
ENSP00000292169;ENSP00000357687	ENSP00000292169;ENSP00000357687	1;1	1;1	1;1	>ENSP00000292169 pep:known chromosome:GRCh37:1:153600873:153604513:1 gene:ENSG00000160678 transcript:ENST00000292169 gene_biotype:protein_coding transcript_biotype:protein_coding;>ENSP00000357687 pep:known chromosome:GRCh37:1:153600402:153604510:1 gene:ENS	2	1	1	1	1	0	0	0	0	0	0	0	1	0	0	0	0	0	0	0	1	0	0	0	0	0	0	0	16	16	16	10.546	94	94;147	0	1152500	1152500	0	0	0	0	0	0	0
ENSP00000357456;ENSP00000357459;ENSP00000292205;ENSP00000431794	ENSP00000357456;ENSP00000357459;ENSP00000292205;ENSP00000431794	6;6;6;5	6;6;6;5	6;6;6;5	>ENSP00000357456 pep:known chromosome:GRCh37:1:154554543:154600440:-1 gene:ENSG00000160710 transcript:ENST00000368471 gene_biotype:protein_coding transcript_biotype:protein_coding;>ENSP00000357459 pep:known chromosome:GRCh37:1:154554543:154580682:-1 gene:E	4	6	6	6	0	3	0	3	0	4	1	5	0	3	0	3	0	4	1	5	0	3	0	3	0	4	1	5	8.5	8.5	8.5	103.64	931	931;1226;1269;1195	7.1	112320000	0	6383400	0	9139800	0	27186000	1016400	68599000
ENSP00000425546;ENSP00000422854;ENSP00000308532;ENSP00000292385;ENSP00000377195	ENSP00000425546;ENSP00000422854;ENSP00000308532;ENSP00000292385;ENSP00000377195	1;1;1;1;1	1;1;1;1;1	1;1;1;1;1	>ENSP00000425546 pep:putative chromosome:GRCh37:5:176894491:176899871:-1 gene:ENSG00000113758 transcript:ENST00000506117 gene_biotype:protein_coding transcript_biotype:protein_coding;>ENSP00000422854 pep:known chromosome:GRCh37:5:176887433:176900614:-1 gen	5	1	1	1	0	0	0	0	0	0	1	0	0	0	0	0	0	0	1	0	0	0	0	0	0	0	1	0	30.1	30.1	30.1	10.06	93	93;317;649;651;695	0	6498700	0	0	0	0	0	0	6498700	0
ENSP00000396093;ENSP00000292401	ENSP00000396093;ENSP00000292401	2;2	2;2	2;2	>ENSP00000396093 pep:putative chromosome:GRCh37:7:99564361:99573640:-1 gene:ENSG00000160862 transcript:ENST00000411734 gene_biotype:protein_coding transcript_biotype:protein_coding;>ENSP00000292401 pep:known chromosome:GRCh37:7:99564353:99573780:-1 gene:EN	2	2	2	2	2	0	0	1	0	0	0	0	2	0	0	1	0	0	0	0	2	0	0	1	0	0	0	0	12.3	12.3	12.3	26.353	227	227;298	0	2355100	1889700	0	0	465400	0	0	0	0
ENSP00000402224;ENSP00000396060;ENSP00000395311;ENSP00000292476;ENSP00000415188	ENSP00000402224;ENSP00000396060;ENSP00000395311;ENSP00000292476;ENSP00000415188	2;2;2;2;1	2;2;2;2;1	2;2;2;2;1	>ENSP00000402224 pep:novel chromosome:GRCh37:7:99036999:99054212:1 gene:ENSG00000160917 transcript:ENST00000441580 gene_biotype:protein_coding transcript_biotype:protein_coding;>ENSP00000396060 pep:known chromosome:GRCh37:7:99036569:99054994:1 gene:ENSG000	5	2	2	2	0	1	0	1	0	1	0	2	0	1	0	1	0	1	0	2	0	1	0	1	0	1	0	2	16.2	16.2	16.2	21.957	191	191;211;244;269;193	16.2	36515000	0	2453900	0	4933800	0	4370400	0	24757000
ENSP00000292478;ENSP00000450995;ENSP00000400168;ENSP00000390530	ENSP00000292478;ENSP00000450995;ENSP00000400168	3;3;3;1	3;3;3;1	3;3;3;1	>ENSP00000292478 pep:known chromosome:GRCh37:7:99014362:99036539:-1 gene:ENSG00000106246 transcript:ENST00000292478 gene_biotype:protein_coding transcript_biotype:protein_coding;>ENSP00000450995 pep:known chromosome:GRCh37:7:99017372:99063787:-1 gene:ENSG0	4	3	3	3	0	0	0	0	0	0	0	3	0	0	0	0	0	0	0	3	0	0	0	0	0	0	0	3	4.4	4.4	4.4	78.855	700	700;749;749;164	4.4	5404800	0	0	0	0	0	0	0	5404800
ENSP00000293371;ENSP00000406773	ENSP00000293371;ENSP00000406773	4;4	4;4	4;4	>ENSP00000293371 pep:known chromosome:GRCh37:12:55038375:55042277:-1 gene:ENSG00000161634 transcript:ENST00000293371 gene_biotype:protein_coding transcript_biotype:protein_coding;>ENSP00000406773 pep:putative chromosome:GRCh37:12:55038414:55042277:-1 gene:	2	4	4	4	0	3	3	2	0	1	0	1	0	3	3	2	0	1	0	1	0	3	3	2	0	1	0	1	30	30	30	11.284	110	110;121	12.7	85256000	0	53581000	13010000	10864000	0	1291800	0	6509200
ENSP00000293385;ENSP00000338927;ENSP00000450149;ENSP00000447162;ENSP00000449161;ENSP00000446913;ENSP00000377849	ENSP00000293385;ENSP00000338927;ENSP00000450149;ENSP00000447162;ENSP00000449161;ENSP00000446913;ENSP00000377849	2;2;1;1;1;1;1	2;2;1;1;1;1;1	2;2;1;1;1;1;1	>ENSP00000293385 pep:known chromosome:GRCh37:12:54762919:54785065:-1 gene:ENSG00000161642 transcript:ENST00000352268 gene_biotype:protein_coding transcript_biotype:protein_coding;>ENSP00000338927 pep:known chromosome:GRCh37:12:54762924:54785082:-1 gene:ENS	7	2	2	2	0	0	0	0	0	2	0	2	0	0	0	0	0	2	0	2	0	0	0	0	0	2	0	2	6.2	6.2	6.2	32.291	305	305;386;178;285;366;366;366	6.2	57105000	0	0	0	0	0	11123000	0	45982000
ENSP00000450116;ENSP00000446627;ENSP00000446687;ENSP00000448101;ENSP00000446955;ENSP00000446714;ENSP00000301540;ENSP00000293422;ENSP00000446721;ENSP00000441750;ENSP00000446640;ENSP00000448859;ENSP00000446965;ENSP00000446709;ENSP00000450385;ENSP00000446643;ENSP00000207437	ENSP00000450116;ENSP00000446627;ENSP00000446687;ENSP00000448101;ENSP00000446955;ENSP00000446714;ENSP00000301540;ENSP00000293422;ENSP00000446721;ENSP00000441750;ENSP00000446640;ENSP00000448859;ENSP00000446965;ENSP00000446709;ENSP00000450385;ENSP00000446643;ENSP00000207437	2;2;2;2;2;2;2;2;2;2;1;1;1;1;1;1;1	2;2;2;2;2;2;2;2;2;2;1;1;1;1;1;1;1	2;2;2;2;2;2;2;2;2;2;1;1;1;1;1;1;1	>ENSP00000450116 pep:novel chromosome:GRCh37:12:56552166:56554104:1 gene:ENSG00000092841 transcript:ENST00000549392 gene_biotype:protein_coding transcript_biotype:protein_coding;>ENSP00000446627 pep:novel chromosome:GRCh37:12:56552165:56555358:1 gene:ENSG0	17	2	2	2	1	0	1	1	0	0	0	0	1	0	1	1	0	0	0	0	1	0	1	1	0	0	0	0	22.3	22.3	22.3	14.436	130	130;135;145;151;151;151;152;152;161;238;103;115;175;196;208;208;208	0	12309000	574250	0	3346200	8389000	0	0	0	0
ENSP00000293677;ENSP00000467814;ENSP00000465753;ENSP00000465532	ENSP00000293677	25;7;5;4	25;7;5;4	25;7;5;4	>ENSP00000293677 pep:known chromosome:GRCh37:19:10426888:10444316:-1 gene:ENSG00000161847 transcript:ENST00000293677 gene_biotype:protein_coding transcript_biotype:protein_coding	4	25	25	25	0	18	0	22	0	19	0	22	0	18	0	22	0	19	0	22	0	18	0	22	0	19	0	22	49.2	49.2	49.2	79.578	756	756;157;96;157	41.4	3136800000	0	290270000	0	1052300000	0	779130000	0	1015100000
ENSP00000293831;ENSP00000413529;ENSP00000326381;ENSP00000398370;ENSP00000462904;ENSP00000464550;ENSP00000348925;ENSP00000462753;ENSP00000463486;ENSP00000463634;ENSP00000462275;ENSP00000464066;ENSP00000463366;ENSP00000462372;ENSP00000463067;ENSP00000463309;ENSP00000369881;ENSP00000462719;ENSP00000462741;ENSP00000463821;ENSP00000392686;ENSP00000388237;ENSP00000402313;ENSP00000415878;ENSP00000462571	ENSP00000293831;ENSP00000413529;ENSP00000326381;ENSP00000398370;ENSP00000462904;ENSP00000464550;ENSP00000348925;ENSP00000462753;ENSP00000463486	7;5;5;5;4;4;4;4;4;3;3;3;3;2;2;2;2;2;1;1;1;1;1;1;1	7;5;5;5;4;4;4;4;4;3;3;3;3;2;2;2;2;2;1;1;1;1;1;1;1	6;4;4;4;3;3;4;3;3;2;2;2;2;1;2;1;1;2;0;0;0;0;0;0;0	>ENSP00000293831 pep:known chromosome:GRCh37:17:7476144:7482323:1 gene:ENSG00000161960 transcript:ENST00000293831 gene_biotype:protein_coding transcript_biotype:protein_coding;>ENSP00000413529 pep:known chromosome:GRCh37:3:186501366:186507670:1 gene:ENSG00	25	7	7	6	2	0	0	1	0	1	4	2	2	0	0	1	0	1	4	2	2	0	0	0	0	0	4	1	25.9	25.9	21.9	46.153	406	406;362;407;408;257;300;312;341;347;163;188;214;271;85;117;135;146;230;85;95;96;96;97;98;109	8.1	58837000	3968600	0	0	5439600	0	8777900	25459000	15191000
ENSP00000390953;ENSP00000414860;ENSP00000393551;ENSP00000380885;ENSP00000337507;ENSP00000293872	ENSP00000390953;ENSP00000414860;ENSP00000393551;ENSP00000380885;ENSP00000337507;ENSP00000293872	1;1;1;1;1;1	1;1;1;1;1;1	1;1;1;1;1;1	>ENSP00000390953 pep:known chromosome:GRCh37:16:238968:279438:-1 gene:ENSG00000007392 transcript:ENST00000426094 gene_biotype:protein_coding transcript_biotype:nonsense_mediated_decay;>ENSP00000414860 pep:known chromosome:GRCh37:16:239895:279433:-1 gene:EN	6	1	1	1	0	0	0	0	0	1	0	1	0	0	0	0	0	1	0	1	0	0	0	0	0	1	0	1	26.2	26.2	26.2	4.5571	42	42;55;55;325;325;371	26.2	27154000	0	0	0	0	0	6361300	0	20793000
ENSP00000420673;ENSP00000418868;ENSP00000418346;ENSP00000418153;ENSP00000417048;ENSP00000294189;ENSP00000419333;ENSP00000418839	ENSP00000420673;ENSP00000418868;ENSP00000418346;ENSP00000418153;ENSP00000417048;ENSP00000294189;ENSP00000419333;ENSP00000418839	2;2;2;2;2;2;1;1	2;2;2;2;2;2;1;1	2;2;2;2;2;2;1;1	>ENSP00000420673 pep:known chromosome:GRCh37:3:52027645:52029860:-1 gene:ENSG00000162244 transcript:ENST00000495383 gene_biotype:protein_coding transcript_biotype:protein_coding;>ENSP00000418868 pep:known chromosome:GRCh37:3:52027644:52029879:-1 gene:ENSG0	8	2	2	2	0	1	0	1	0	1	1	2	0	1	0	1	0	1	1	2	0	1	0	1	0	1	1	2	14.5	14.5	14.5	17.752	159	159;159;159;159;159;159;37;60	14.5	136810000	0	6393300	0	21068000	0	38814000	1915100	68616000
ENSP00000294623;ENSP00000402630	ENSP00000294623	34;13	2;2	2;2	>ENSP00000294623 pep:known chromosome:GRCh37:1:78412167:78444771:-1 gene:ENSG00000162613 transcript:ENST00000294623 gene_biotype:protein_coding transcript_biotype:nonsense_mediated_decay	2	34	2	2	0	28	0	28	0	29	1	28	0	2	0	2	0	2	0	1	0	2	0	2	0	2	0	1	56	3.2	3.2	68.604	653	653;232	53	108990000	0	8748100	0	37660000	0	44725000	0	17857000
ENSP00000412554;ENSP00000412311;ENSP00000364066;ENSP00000387305;ENSP00000295119;ENSP00000393130;ENSP00000403819	ENSP00000412554;ENSP00000412311;ENSP00000364066;ENSP00000387305;ENSP00000295119;ENSP00000393130;ENSP00000403819	2;2;2;2;2;1;1	2;2;2;2;2;1;1	2;2;2;2;2;1;1	>ENSP00000412554 pep:putative chromosome:GRCh37:2:183982242:183998351:1 gene:ENSG00000163002 transcript:ENST00000446612 gene_biotype:protein_coding transcript_biotype:protein_coding;>ENSP00000412311 pep:known chromosome:GRCh37:2:183989186:183998351:1 gene:	7	2	2	2	0	0	0	0	1	2	2	0	0	0	0	0	1	2	2	0	0	0	0	0	1	2	2	0	27.8	27.8	27.8	11.723	115	115;136;152;309;326;53;76	0	25811000	0	0	0	0	820610	16577000	8413400	0
ENSP00000422040;ENSP00000295470	ENSP00000422040;ENSP00000295470	26;26	24;24	6;6	>ENSP00000422040 pep:known chromosome:GRCh37:4:83345782:83351294:-1 gene:ENSG00000152795 transcript:ENST00000502762 gene_biotype:protein_coding transcript_biotype:protein_coding;>ENSP00000295470 pep:known chromosome:GRCh37:4:83343717:83351019:-1 gene:ENSG0	2	26	24	6	0	17	0	21	0	19	3	23	0	15	0	19	0	17	2	21	0	5	0	5	0	4	0	5	51	50.5	21	46.437	420	420;420	43.1	19913000000	0	1579200000	0	5698000000	0	3077300000	18633000	9539800000
ENSP00000418285;ENSP00000386844;ENSP00000315873;ENSP00000315609;ENSP00000295546;ENSP00000295550;ENSP00000375860;ENSP00000375861	ENSP00000418285;ENSP00000386844;ENSP00000315873;ENSP00000315609;ENSP00000295546;ENSP00000295550;ENSP00000375860;ENSP00000375861	3;3;3;3;3;3;2;2	3;3;3;3;3;3;2;2	3;3;3;3;3;3;2;2	>ENSP00000418285 pep:novel chromosome:GRCh37:2:238232728:238322791:-1 gene:ENSG00000163359 transcript:ENST00000472056 gene_biotype:protein_coding transcript_biotype:protein_coding;>ENSP00000386844 pep:known chromosome:GRCh37:2:238233417:238305460:-1 gene:E	8	3	3	3	0	0	3	0	0	0	0	0	0	0	3	0	0	0	0	0	0	0	3	0	0	0	0	0	1.6	1.6	1.6	278.2	2570	2570;2971;2971;2976;2977;3177;1036;1237	0	2011600	0	0	2011600	0	0	0	0	0
ENSP00000358508;ENSP00000445306;ENSP00000295598;ENSP00000471581;ENSP00000302397;ENSP00000437577;ENSP00000444688;ENSP00000411503;ENSP00000411705;ENSP00000376066;ENSP00000354490	ENSP00000358508;ENSP00000445306;ENSP00000295598;ENSP00000471581;ENSP00000302397;ENSP00000437577;ENSP00000444688;ENSP00000411503	3;3;3;2;2;2;2;2;1;1;1	3;3;3;2;2;2;2;2;1;1;1	3;3;3;2;2;2;2;2;1;1;1	>ENSP00000358508 pep:known chromosome:GRCh37:1:116925992:116947394:1 gene:ENSG00000163399 transcript:ENST00000369496 gene_biotype:protein_coding transcript_biotype:protein_coding;>ENSP00000445306 pep:known chromosome:GRCh37:1:116916489:116947394:1 gene:ENS	11	3	3	3	2	0	0	0	0	1	1	0	2	0	0	0	0	1	1	0	2	0	0	0	0	1	1	0	4.6	4.6	4.6	109.55	992	992;1023;1023;983;1013;1024;1026;1226;714;1009;1020	0	3307400	602300	0	0	0	0	1309800	1395300	0
ENSP00000327137;ENSP00000295685	ENSP00000327137;ENSP00000295685	1;1	1;1	1;1	>ENSP00000327137 pep:known chromosome:GRCh37:2:219081817:219119071:1 gene:ENSG00000163466 transcript:ENST00000315717 gene_biotype:protein_coding transcript_biotype:protein_coding;>ENSP00000295685 pep:known chromosome:GRCh37:2:219081933:219119079:1 gene:ENS	2	1	1	1	0	0	0	0	0	0	1	1	0	0	0	0	0	0	1	1	0	0	0	0	0	0	1	1	6.3	6.3	6.3	34.333	300	300;300	6.3	9613600	0	0	0	0	0	0	9138900	474690
ENSP00000371212;ENSP00000295971;ENSP00000371214;ENSP00000320108;ENSP00000423243;ENSP00000425507;ENSP00000425111;ENSP00000424019;ENSP00000423398;ENSP00000426542;ENSP00000423527;ENSP00000421589;ENSP00000422564;ENSP00000422945	ENSP00000371212;ENSP00000295971;ENSP00000371214;ENSP00000320108;ENSP00000423243	4;4;3;3;3;1;1;1;1;1;1;1;1;1	4;4;3;3;3;1;1;1;1;1;1;1;1;1	4;4;3;3;3;1;1;1;1;1;1;1;1;1	>ENSP00000371212 pep:known chromosome:GRCh37:4:40425284:40516775:-1 gene:ENSG00000163694 transcript:ENST00000381793 gene_biotype:protein_coding transcript_biotype:protein_coding;>ENSP00000295971 pep:known chromosome:GRCh37:4:40426355:40631881:-1 gene:ENSG0	14	4	4	4	0	1	0	3	0	2	0	3	0	1	0	3	0	2	0	3	0	1	0	3	0	2	0	3	12.1	12.1	12.1	64.098	593	593;593;524;524;555;59;59;114;124;137;159;193;217;393	9.8	101920000	0	1278800	0	23667000	0	7574100	0	69404000
ENSP00000296255;ENSP00000417529;ENSP00000419384	ENSP00000296255;ENSP00000417529	6;4;1	6;4;1	6;4;1	>ENSP00000296255 pep:known chromosome:GRCh37:3:128338817:128369692:-1 gene:ENSG00000163902 transcript:ENST00000296255 gene_biotype:protein_coding transcript_biotype:protein_coding;>ENSP00000417529 pep:putative chromosome:GRCh37:3:128339002:128399918:-1 gen	3	6	6	6	3	0	0	0	0	0	5	0	3	0	0	0	0	0	5	0	3	0	0	0	0	0	5	0	17.8	17.8	17.8	68.569	607	607;435;121	0	14760000	1835100	0	0	0	0	0	12925000	0
ENSP00000296289;ENSP00000417773;ENSP00000405455;ENSP00000391481;ENSP00000418340	ENSP00000296289;ENSP00000417773;ENSP00000405455;ENSP00000391481	10;10;10;10;4	10;10;10;10;4	10;10;10;10;4	>ENSP00000296289 pep:known chromosome:GRCh37:3:53259675:53290038:-1 gene:ENSG00000163931 transcript:ENST00000296289 gene_biotype:protein_coding transcript_biotype:protein_coding;>ENSP00000417773 pep:known chromosome:GRCh37:3:53258723:53290047:-1 gene:ENSG0	5	10	10	10	2	0	3	0	1	0	6	0	2	0	3	0	1	0	6	0	2	0	3	0	1	0	6	0	27.3	27.3	27.3	62.878	576	576;623;623;631;334	0	148150000	2197900	0	1820500	0	0	0	144130000	0
ENSP00000296511;ENSP00000424106;ENSP00000424199;ENSP00000423274;ENSP00000421421	ENSP00000296511;ENSP00000424106;ENSP00000424199;ENSP00000423274	8;7;5;5;3	8;7;5;5;3	8;7;5;5;3	>ENSP00000296511 pep:known chromosome:GRCh37:4:122589110:122618268:-1 gene:ENSG00000164111 transcript:ENST00000296511 gene_biotype:protein_coding transcript_biotype:protein_coding;>ENSP00000424106 pep:novel chromosome:GRCh37:4:122589182:122618121:-1 gene:E	5	8	8	8	4	0	5	1	0	0	2	0	4	0	5	1	0	0	2	0	4	0	5	1	0	0	2	0	30.9	30.9	30.9	35.936	320	320;260;220;276;163	0	24261000	9054800	0	4176600	636830	0	0	10393000	0
ENSP00000450414;ENSP00000377943;ENSP00000296702	ENSP00000450414;ENSP00000377943;ENSP00000296702	2;2;2	1;1;1	1;1;1	>ENSP00000450414 pep:known chromosome:GRCh37:5:145826909:145890328:1 gene:ENSG00000113649 transcript:ENST00000549332 gene_biotype:protein_coding transcript_biotype:nonsense_mediated_decay;>ENSP00000377943 pep:known chromosome:GRCh37:5:145826895:145890586:1	3	2	1	1	0	0	0	2	0	0	0	1	0	0	0	1	0	0	0	0	0	0	0	1	0	0	0	0	1.8	1.2	1.2	116.17	1032	1032;1077;1098	0.7	6296700	0	0	0	6296700	0	0	0	0
ENSP00000296792;ENSP00000424609;ENSP00000421669;ENSP00000424902;ENSP00000440796	ENSP00000296792;ENSP00000424609;ENSP00000421669	7;6;5;3;2	7;6;5;3;2	7;6;5;3;2	>ENSP00000296792 pep:known chromosome:GRCh37:5:72861566:72877794:1 gene:ENSG00000164338 transcript:ENST00000296792 gene_biotype:protein_coding transcript_biotype:protein_coding;>ENSP00000424609 pep:novel chromosome:GRCh37:5:72861598:72876024:1 gene:ENSG000	5	7	7	7	0	2	0	7	0	3	0	0	0	2	0	7	0	3	0	0	0	2	0	7	0	3	0	0	21	21	21	58.414	518	518;499;545;65;328	0	179070000	0	9029000	0	117210000	0	52823000	0	0
ENSP00000428755;ENSP00000296930;ENSP00000377408;ENSP00000341168;ENSP00000429485;ENSP00000428647	ENSP00000428755;ENSP00000296930;ENSP00000377408;ENSP00000341168	30;30;25;24;6;2	30;30;25;24;6;2	30;30;25;24;6;2	>ENSP00000428755 pep:known chromosome:GRCh37:5:170814120:170837887:1 gene:ENSG00000181163 transcript:ENST00000517671 gene_biotype:protein_coding transcript_biotype:protein_coding;>ENSP00000296930 pep:known chromosome:GRCh37:5:170814652:170838141:1 gene:ENS	6	30	30	30	4	12	3	17	2	26	6	6	4	12	3	17	2	26	6	6	4	12	3	17	2	26	6	6	57.8	57.8	57.8	32.575	294	294;294;259;265;111;59	29.9	5213700000	16826000	441310000	11153000	1605600000	2844700	2851500000	105500000	178860000
ENSP00000297071;ENSP00000376290;ENSP00000441116;ENSP00000413898	ENSP00000297071;ENSP00000376290;ENSP00000441116	9;8;8;1	7;6;6;1	7;6;6;1	>ENSP00000297071 pep:known chromosome:GRCh37:7:23544399:23571660:-1 gene:ENSG00000164548 transcript:ENST00000297071 gene_biotype:protein_coding transcript_biotype:protein_coding;>ENSP00000376290 pep:known chromosome:GRCh37:7:23544769:23571621:-1 gene:ENSG0	4	9	7	7	0	2	0	4	0	3	1	8	0	2	0	4	0	2	1	7	0	2	0	4	0	2	1	7	26.6	23	23	32.688	282	282;180;181;63	26.6	338690000	0	21594000	0	93561000	0	60113000	1163200	162260000
ENSP00000297185;ENSP00000421892;ENSP00000429475	ENSP00000297185	8;1;1	8;1;1	8;1;1	>ENSP00000297185 pep:known chromosome:GRCh37:5:137890571:137911133:-1 gene:ENSG00000113013 transcript:ENST00000297185 gene_biotype:protein_coding transcript_biotype:protein_coding	3	8	8	8	4	0	3	0	0	0	4	2	4	0	3	0	0	0	4	2	4	0	3	0	0	0	4	2	20.2	20.2	20.2	73.68	679	679;102;163	6.3	107770000	2101500	0	1541500	0	0	0	87582000	16547000
ENSP00000297579;ENSP00000430883;ENSP00000430411;ENSP00000430645	ENSP00000297579;ENSP00000430883;ENSP00000430411	7;4;4;3	7;4;4;3	7;4;4;3	>ENSP00000297579 pep:known chromosome:GRCh37:8:104426942:104455681:1 gene:ENSG00000164934 transcript:ENST00000297579 gene_biotype:protein_coding transcript_biotype:protein_coding;>ENSP00000430883 pep:novel chromosome:GRCh37:8:104427607:104440945:1 gene:ENS	4	7	7	7	0	1	0	5	0	5	0	0	0	1	0	5	0	5	0	0	0	1	0	5	0	5	0	0	12.6	12.6	12.6	67.55	597	597;181;217;96	0	127390000	0	1702800	0	66413000	0	59273000	0	0
ENSP00000298466;ENSP00000404438	ENSP00000298466;ENSP00000404438	1;1	1;1	1;1	>ENSP00000298466 pep:known chromosome:GRCh37:9:138585253:138591374:-1 gene:ENSG00000165643 transcript:ENST00000298466 gene_biotype:protein_coding transcript_biotype:protein_coding;>ENSP00000404438 pep:known chromosome:GRCh37:9:138585257:138591374:-1 gene:E	2	1	1	1	0	0	1	1	0	0	0	0	0	0	1	1	0	0	0	0	0	0	1	1	0	0	0	0	2.1	2.1	2.1	34.526	328	328;387	0	103460000	0	0	11261000	92200000	0	0	0	0
ENSP00000445901;ENSP00000298468;ENSP00000443092;ENSP00000361686;ENSP00000361635;ENSP00000344876;ENSP00000401492	ENSP00000445901;ENSP00000298468;ENSP00000443092;ENSP00000361686;ENSP00000361635	5;5;5;5;5;2;2	5;5;5;5;5;2;2	5;5;5;5;5;2;2	>ENSP00000445901 pep:known chromosome:GRCh37:10:76970587:76991204:1 gene:ENSG00000165637 transcript:ENST00000535553 gene_biotype:protein_coding transcript_biotype:protein_coding;>ENSP00000298468 pep:putative chromosome:GRCh37:10:76969912:76990709:1 gene:EN	7	5	5	5	0	0	0	0	0	0	4	2	0	0	0	0	0	0	4	2	0	0	0	0	0	0	4	2	24.7	24.7	24.7	27.478	255	255;282;294;294;309;195;204	11.8	33262000	0	0	0	0	0	0	11161000	22101000
ENSP00000298556	ENSP00000298556	1	1	1	>ENSP00000298556 pep:known chromosome:GRCh37:X:133594183:133634698:1 gene:ENSG00000165704 transcript:ENST00000298556 gene_biotype:protein_coding transcript_biotype:protein_coding	1	1	1	1	0	0	0	0	0	0	1	0	0	0	0	0	0	0	1	0	0	0	0	0	0	0	1	0	6.4	6.4	6.4	24.579	218	218	0	663670	0	0	0	0	0	0	663670	0
ENSP00000444089;ENSP00000442318;ENSP00000299218	ENSP00000444089;ENSP00000442318;ENSP00000299218	1;1;1	1;1;1	1;1;1	>ENSP00000444089 pep:novel chromosome:GRCh37:12:67692752:67708388:1 gene:ENSG00000111530 transcript:ENST00000544619 gene_biotype:protein_coding transcript_biotype:protein_coding;>ENSP00000442318 pep:known chromosome:GRCh37:12:67663061:67713731:1 gene:ENSG0	3	1	1	1	0	0	0	0	0	0	1	0	0	0	0	0	0	0	1	0	0	0	0	0	0	0	1	0	3	3	3	85.408	770	770;1230;1230	0	1084600	0	0	0	0	0	0	1084600	0
ENSP00000299300;ENSP00000445471;ENSP00000450153;ENSP00000441847	ENSP00000299300;ENSP00000445471;ENSP00000450153;ENSP00000441847	8;6;5;5	8;6;5;5	8;6;5;5	>ENSP00000299300 pep:known chromosome:GRCh37:12:69979114:69995350:1 gene:ENSG00000166226 transcript:ENST00000299300 gene_biotype:protein_coding transcript_biotype:protein_coding;>ENSP00000445471 pep:putative chromosome:GRCh37:12:69979446:69995345:1 gene:EN	4	8	8	8	3	0	1	0	0	0	7	2	3	0	1	0	0	0	7	2	3	0	1	0	0	0	7	2	23	23	23	57.488	535	535;488;416;530	6.5	45352000	4542300	0	775020	0	0	0	36962000	3072600
ENSP00000299767;ENSP00000446748;ENSP00000450215	ENSP00000299767	9;1;1	8;0;1	8;0;1	>ENSP00000299767 pep:known chromosome:GRCh37:12:104324112:104341704:1 gene:ENSG00000166598 transcript:ENST00000299767 gene_biotype:protein_coding transcript_biotype:protein_coding	3	9	8	8	6	0	3	1	3	0	5	2	5	0	2	0	2	0	5	2	5	0	2	0	2	0	5	2	20.7	19.2	19.2	92.468	803	803;49;147	5.1	66512000	26492000	0	3640000	0	3939500	0	25806000	6635000
ENSP00000300026	ENSP00000300026	2	2	2	>ENSP00000300026 pep:known chromosome:GRCh37:15:64448011:64455404:-1 gene:ENSG00000166794 transcript:ENST00000300026 gene_biotype:protein_coding transcript_biotype:protein_coding	1	2	2	2	2	0	2	0	1	0	0	0	2	0	2	0	1	0	0	0	2	0	2	0	1	0	0	0	12	12	12	23.742	216	216	0	6245900	3015600	0	1518000	0	1712300	0	0	0
ENSP00000300151	ENSP00000300151	1	1	1	>ENSP00000300151 pep:known chromosome:GRCh37:11:59573608:59578345:-1 gene:ENSG00000166902 transcript:ENST00000300151 gene_biotype:protein_coding transcript_biotype:protein_coding	1	1	1	1	0	0	0	0	0	1	0	1	0	0	0	0	0	1	0	1	0	0	0	0	0	1	0	1	7.2	7.2	7.2	28.449	251	251	7.2	9779800	0	0	0	0	0	1958500	0	7821300
ENSP00000438260;ENSP00000300289	ENSP00000438260;ENSP00000300289	6;6	6;6	6;6	>ENSP00000438260 pep:known chromosome:GRCh37:15:44038651:44063735:1 gene:ENSG00000167004 transcript:ENST00000538521 gene_biotype:protein_coding transcript_biotype:protein_coding;>ENSP00000300289 pep:known chromosome:GRCh37:15:44038590:44065477:1 gene:ENSG0	2	6	6	6	3	0	2	0	0	0	5	1	3	0	2	0	0	0	5	1	3	0	2	0	0	0	5	1	21.6	21.6	21.6	54.963	485	485;505	4.3	52422000	6140500	0	2242800	0	0	0	34329000	9709900
ENSP00000300291	ENSP00000300291	3	3	3	>ENSP00000300291 pep:known chromosome:GRCh37:16:56463045:56485287:-1 gene:ENSG00000167005 transcript:ENST00000300291 gene_biotype:protein_coding transcript_biotype:protein_coding	1	3	3	3	0	0	0	1	0	2	0	1	0	0	0	1	0	2	0	1	0	0	0	1	0	2	0	1	15.4	15.4	15.4	26.227	227	227	6.6	18806000	0	0	0	4888500	0	13337000	0	580770
ENSP00000300403;ENSP00000341145	ENSP00000300403;ENSP00000341145	2;2	2;2	2;2	>ENSP00000300403 pep:known chromosome:GRCh37:20:30327074:30389608:1 gene:ENSG00000088325 transcript:ENST00000300403 gene_biotype:protein_coding transcript_biotype:protein_coding;>ENSP00000341145 pep:known chromosome:GRCh37:20:30327074:30389608:1 gene:ENSG0	2	2	2	2	0	0	0	0	0	1	1	0	0	0	0	0	0	1	1	0	0	0	0	0	0	1	1	0	4.4	4.4	4.4	85.652	747	747;783	0	1300300	0	0	0	0	0	866840	433440	0
ENSP00000300408;ENSP00000393320;ENSP00000407828;ENSP00000422182;ENSP00000426433;ENSP00000410680;ENSP00000425035	ENSP00000300408;ENSP00000393320;ENSP00000407828;ENSP00000422182;ENSP00000426433	5;4;3;3;3;2;2	5;4;3;3;3;2;2	5;4;3;3;3;2;2	>ENSP00000300408 pep:known chromosome:GRCh37:17:47481414:47492242:-1 gene:ENSG00000167085 transcript:ENST00000300408 gene_biotype:protein_coding transcript_biotype:protein_coding;>ENSP00000393320 pep:known chromosome:GRCh37:17:47482435:47492246:-1 gene:ENS	7	5	5	5	3	0	1	0	1	0	3	3	3	0	1	0	1	0	3	3	3	0	1	0	1	0	3	3	34.2	34.2	34.2	29.804	272	272;246;201;204;214;124;155	20.6	97889000	3217900	0	609220	0	962450	0	68844000	24256000
ENSP00000300413;ENSP00000463676;ENSP00000463568	ENSP00000300413;ENSP00000463676;ENSP00000463568	2;1;1	2;1;1	2;1;1	>ENSP00000300413 pep:known chromosome:GRCh37:18:19192228:19210344:1 gene:ENSG00000167088 transcript:ENST00000300413 gene_biotype:protein_coding transcript_biotype:protein_coding;>ENSP00000463676 pep:putative chromosome:GRCh37:18:19192275:19209070:1 gene:EN	3	2	2	2	0	2	0	1	0	0	0	1	0	2	0	1	0	0	0	1	0	2	0	1	0	0	0	1	20.2	20.2	20.2	13.281	119	119;44;75	10.9	75230000	0	43887000	0	18939000	0	0	0	12404000
ENSP00000426601;ENSP00000389305;ENSP00000421039;ENSP00000420872;ENSP00000327168;ENSP00000351392;ENSP00000300515;ENSP00000452706;ENSP00000388606;ENSP00000405228;ENSP00000453573;ENSP00000452844;ENSP00000421586	ENSP00000426601;ENSP00000389305;ENSP00000421039;ENSP00000420872;ENSP00000327168;ENSP00000351392;ENSP00000300515;ENSP00000452706;ENSP00000388606;ENSP00000405228;ENSP00000453573;ENSP00000452844;ENSP00000421586	1;1;1;1;1;1;1;1;1;1;1;1;1	1;1;1;1;1;1;1;1;1;1;1;1;1	1;1;1;1;1;1;1;1;1;1;1;1;1	>ENSP00000426601 pep:known chromosome:GRCh37:5:176873446:176882833:1 gene:ENSG00000131188 transcript:ENST00000507881 gene_biotype:protein_coding transcript_biotype:protein_coding;>ENSP00000389305 pep:known chromosome:GRCh37:15:84908671:84911353:1 gene:ENSG	13	1	1	1	0	0	0	1	0	1	0	1	0	0	0	1	0	1	0	1	0	0	0	1	0	1	0	1	3.9	3.9	3.9	20.227	178	178;250;274;274;274;432;432;444;479;522;536;550;574	3.9	269690000	0	0	0	181110000	0	39662000	0	48918000
ENSP00000442148;ENSP00000431464;ENSP00000390539;ENSP00000300738	ENSP00000442148;ENSP00000431464;ENSP00000390539;ENSP00000300738	1;1;1;1	1;1;1;1	1;1;1;1	>ENSP00000442148 pep:known chromosome:GRCh37:11:4137473:4160105:1 gene:ENSG00000167325 transcript:ENST00000537197 gene_biotype:protein_coding transcript_biotype:protein_coding;>ENSP00000431464 pep:putative chromosome:GRCh37:11:4137308:4159676:1 gene:ENSG00	4	1	1	1	0	0	0	0	0	0	1	0	0	0	0	0	0	0	1	0	0	0	0	0	0	0	1	0	4.2	4.2	4.2	52.005	454	454;570;695;792	0	916240	0	0	0	0	0	0	916240	0
ENSP00000300933;ENSP00000453092;ENSP00000467250;ENSP00000452977;ENSP00000452887;ENSP00000468246;ENSP00000467087;ENSP00000453955;ENSP00000334624;ENSP00000322577;ENSP00000452658;ENSP00000384315;ENSP00000453062;ENSP00000453724;ENSP00000453941;ENSP00000452879;ENSP00000439135;ENSP00000385107;ENSP00000367542;ENSP00000367541;ENSP00000354219;ENSP00000351022;ENSP00000345230;ENSP00000288398;ENSP00000267996…	ENSP00000300933;ENSP00000453092;ENSP00000467250;ENSP00000452977;ENSP00000452887;ENSP00000468246;ENSP00000467087;ENSP00000453955;ENSP00000334624;ENSP00000322577;ENSP00000452658;ENSP00000384315;ENSP00000453062;ENSP00000453724;ENSP00000453941;ENSP00000452879;ENSP00000439135;ENSP00000385107;ENSP00000367542;ENSP00000367541;ENSP00000354219;ENSP00000351022;ENSP00000345230;ENSP00000288398;ENSP00000267996…	4;2;2;2;2;2;2;2;2;2;2;2;2;2;2;2;2;2;2;2;2;2;2;2;2;2;2;2;2;2	4;2;2;2;2;2;2;2;2;2;2;2;2;2;2;2;2;2;2;2;2;2;2;2;2;2;2;2;2;2	2;0;0;0;0;0;0;0;0;0;0;0;0;0;0;0;0;0;0;0;0;0;0;0;0;0;0;0;0;0	>ENSP00000300933 pep:known chromosome:GRCh37:19:16187116:16213691:1 gene:ENSG00000167460 transcript:ENST00000300933 gene_biotype:protein_coding transcript_biotype:protein_coding;>ENSP00000453092 pep:known chromosome:GRCh37:15:63349205:63358290:1 gene:ENSG0	30	4	4	2	3	0	2	2	1	0	0	0	3	0	2	2	1	0	0	0	1	0	0	0	1	0	0	0	15.3	15.3	4.4	28.521	248	248;68;138;142;157;170;179;223;245;245;248;248;265;275;284;284;284;284;284;284;284;284;284;284;284;284;285;285;322;326	0	32893000	6729200	0	19674000	5987600	502340	0	0	0
ENSP00000301011;ENSP00000416951;ENSP00000456334;ENSP00000456241;ENSP00000455260	ENSP00000301011;ENSP00000416951	7;7;1;1;1	7;7;1;1;1	7;7;1;1;1	>ENSP00000301011 pep:known chromosome:GRCh37:16:88636789:88698374:1 gene:ENSG00000158545 transcript:ENST00000301011 gene_biotype:protein_coding transcript_biotype:protein_coding;>ENSP00000416951 pep:novel chromosome:GRCh37:16:88636811:88697806:1 gene:ENSG0	5	7	7	7	0	2	0	3	0	2	0	4	0	2	0	3	0	2	0	4	0	2	0	3	0	2	0	4	10	10	10	106.38	953	953;977;75;196;197	6	127420000	0	7691300	0	14516000	0	13686000	0	91528000
ENSP00000463488;ENSP00000410279;ENSP00000391048;ENSP00000378664;ENSP00000407953;ENSP00000404180;ENSP00000378666;ENSP00000301043;ENSP00000378663;ENSP00000410403	ENSP00000463488;ENSP00000410279;ENSP00000391048;ENSP00000378664;ENSP00000407953;ENSP00000404180;ENSP00000378666;ENSP00000301043;ENSP00000378663;ENSP00000410403	1;1;1;1;1;1;1;1;1;1	1;1;1;1;1;1;1;1;1;1	1;1;1;1;1;1;1;1;1;1	>ENSP00000463488 pep:novel chromosome:GRCh37:17:27041691:27045185:-1 gene:ENSG00000109113 transcript:ENST00000583538 gene_biotype:protein_coding transcript_biotype:protein_coding;>ENSP00000410279 pep:novel chromosome:GRCh37:17:27041303:27045201:-1 gene:ENS	10	1	1	1	0	0	0	0	0	0	1	0	0	0	0	0	0	0	1	0	0	0	0	0	0	0	1	0	10.3	10.3	10.3	17.372	156	156;237;251;251;259;259;259;259;260;316	0	6361800	0	0	0	0	0	0	6361800	0
ENSP00000301072;ENSP00000336799;ENSP00000443475;ENSP00000446637;CON__ENSEMBL:ENSBTAP00000016242;ENSP00000439020;ENSP00000301071;ENSP00000449019;ENSP00000375938;ENSP00000248437;ENSP00000382982;ENSP00000326042;ENSP00000449325;ENSP00000318197;ENSP00000318575;ENSP00000333326;ENSP00000412646;ENSP00000396212;ENSP00000449182;ENSP00000450268;ENSP00000448648;ENSP00000449748;ENSP00000449460;ENSP00000448725…	ENSP00000301072;ENSP00000336799;ENSP00000443475;ENSP00000446637;CON__ENSEMBL:ENSBTAP00000016242;ENSP00000439020;ENSP00000301071;ENSP00000449019;ENSP00000375938;ENSP00000248437;ENSP00000382982;ENSP00000326042;ENSP00000449325;ENSP00000318197;ENSP00000318575;ENSP00000333326;ENSP00000412646	10;10;10;9;9;9;9;7;7;7;7;7;6;6;5;5;5;4;4;3;2;2;2;2;2;1;1;1;1;1	10;10;10;9;9;9;9;7;7;7;7;7;6;6;5;5;5;4;4;3;2;2;2;2;2;1;1;1;1;1	10;10;10;9;9;9;9;7;7;7;7;7;6;6;5;5;5;4;4;3;2;2;2;2;2;1;1;1;1;1	>ENSP00000301072 pep:known chromosome:GRCh37:12:49658690:49667109:1 gene:ENSG00000167553 transcript:ENST00000301072 gene_biotype:protein_coding transcript_biotype:protein_coding;>ENSP00000336799 pep:known chromosome:GRCh37:12:49521565:49525178:-1 gene:ENSG	30	10	10	10	7	1	5	5	4	0	8	5	7	1	5	5	4	0	8	5	7	1	5	5	4	0	8	5	34.7	34.7	34.7	49.895	449	449;451;519;416;451;451;451;298;433;448;450;450;247;450;383;449;467;156;182;219;49;75;81;112;130;26;76;86;109;231	19.2	320760000	53038000	1126700	45990000	29437000	15348000	0	138150000	37672000
ENSP00000456352;ENSP00000454461;ENSP00000457110;ENSP00000457820;ENSP00000457723;ENSP00000380275;ENSP00000315859;ENSP00000301730;ENSP00000457987;ENSP00000454513;ENSP00000456085;ENSP00000455379;ENSP00000455306;ENSP00000457618;ENSP00000457378;ENSP00000457690	ENSP00000456352;ENSP00000454461;ENSP00000457110;ENSP00000457820;ENSP00000457723;ENSP00000380275;ENSP00000315859;ENSP00000301730;ENSP00000457987;ENSP00000454513;ENSP00000456085;ENSP00000455379;ENSP00000455306	7;7;7;7;7;7;7;7;6;5;4;4;4;1;1;1	7;7;7;7;7;7;7;7;6;5;4;4;4;1;1;1	7;7;7;7;7;7;7;7;6;5;4;4;4;1;1;1	>ENSP00000456352 pep:known chromosome:GRCh37:16:2303118:2318398:-1 gene:ENSG00000205937 transcript:ENST00000566458 gene_biotype:protein_coding transcript_biotype:protein_coding;>ENSP00000454461 pep:known chromosome:GRCh37:16:2304030:2318055:-1 gene:ENSG000	16	7	7	7	0	3	0	4	0	4	1	5	0	3	0	4	0	4	1	5	0	3	0	4	0	4	1	5	44.3	44.3	44.3	31.709	282	282;284;302;305;305;305;305;305;211;257;112;128;128;139;150;169	17	300720000	0	15163000	0	54498000	0	48714000	7778700	174570000
ENSP00000301740;ENSP00000459771;ENSP00000461181;ENSP00000458647;ENSP00000458870;ENSP00000461535;ENSP00000458230;ENSP00000460642;ENSP00000458718	ENSP00000301740;ENSP00000459771	83;52;21;14;8;4;4;4;3	83;52;21;14;8;4;4;4;3	83;52;21;14;8;4;4;4;3	>ENSP00000301740 pep:known chromosome:GRCh37:16:2802330:2821413:1 gene:ENSG00000167978 transcript:ENST00000301740 gene_biotype:protein_coding transcript_biotype:protein_coding;>ENSP00000459771 pep:known chromosome:GRCh37:16:2802649:2821413:1 gene:ENSG00000	9	83	83	83	7	26	4	20	37	77	65	58	7	26	4	20	37	77	65	58	7	26	4	20	37	77	65	58	34.7	34.7	34.7	299.61	2752	2752;2043;1018;895;297;78;115;184;94	28	18275000000	16239000	238690000	3152800	227340000	323530000	10111000000	2084700000	5270500000
ENSP00000442660;ENSP00000446044;ENSP00000440269;ENSP00000301764	ENSP00000442660;ENSP00000446044;ENSP00000440269;ENSP00000301764	1;1;1;1	1;1;1;1	1;1;1;1	>ENSP00000442660 pep:putative chromosome:GRCh37:11:61089789:61093701:-1 gene:ENSG00000167986 transcript:ENST00000541513 gene_biotype:protein_coding transcript_biotype:protein_coding;>ENSP00000446044 pep:putative chromosome:GRCh37:11:61083753:61094396:-1 ge	4	1	1	1	0	0	0	0	0	0	1	0	0	0	0	0	0	0	1	0	0	0	0	0	0	0	1	0	10.4	10.4	10.4	19.989	182	182;254;1092;1140	0	1653800	0	0	0	0	0	0	1653800	0
ENSP00000301785;ENSP00000456010	ENSP00000301785;ENSP00000456010	18;17	18;17	18;17	>ENSP00000301785 pep:known chromosome:GRCh37:11:62480102:62494821:-1 gene:ENSG00000214753 transcript:ENST00000301785 gene_biotype:protein_coding transcript_biotype:protein_coding;>ENSP00000456010 pep:known chromosome:GRCh37:11:62457747:62494856:-1 gene:ENS	2	18	18	18	0	5	0	12	0	6	0	15	0	5	0	12	0	6	0	15	0	5	0	12	0	6	0	15	25.4	25.4	25.4	85.104	747	747;746	22.5	1238900000	0	109830000	0	320260000	0	196680000	0	612130000
ENSP00000409014;ENSP00000317189;ENSP00000301843;ENSP00000365745	ENSP00000409014;ENSP00000317189;ENSP00000301843;ENSP00000365745	1;1;1;1	1;1;1;1	1;1;1;1	>ENSP00000409014 pep:putative chromosome:GRCh37:11:70253459:70266359:1 gene:ENSG00000085733 transcript:ENST00000415461 gene_biotype:protein_coding transcript_biotype:protein_coding;>ENSP00000317189 pep:known chromosome:GRCh37:11:70244510:70282690:1 gene:EN	4	1	1	1	0	0	0	0	0	0	1	0	0	0	0	0	0	0	1	0	0	0	0	0	0	0	1	0	9	9	9	24.983	223	223;513;550;634	0	875490	0	0	0	0	0	0	875490	0
ENSP00000301962;ENSP00000408217	ENSP00000301962	3;1	3;1	3;1	>ENSP00000301962 pep:known chromosome:GRCh37:7:6144515:6201195:1 gene:ENSG00000106346 transcript:ENST00000306177 gene_biotype:protein_coding transcript_biotype:protein_coding	2	3	3	3	0	2	0	1	0	2	0	0	0	2	0	1	0	2	0	0	0	2	0	1	0	2	0	0	3.3	3.3	3.3	144.33	1316	1316;1044	0	26252000	0	2894800	0	2487000	0	20870000	0	0
ENSP00000448747;ENSP00000302251	ENSP00000448747;ENSP00000302251	1;1	1;1	1;1	>ENSP00000448747 pep:novel chromosome:GRCh37:2:237074372:237076652:-1 gene:ENSG00000168505 transcript:ENST00000551105 gene_biotype:protein_coding transcript_biotype:protein_coding;>ENSP00000302251 pep:known chromosome:GRCh37:2:237073879:237077012:-1 gene:E	2	1	1	1	0	0	0	0	0	0	0	1	0	0	0	0	0	0	0	1	0	0	0	0	0	0	0	1	5.9	5.9	5.9	23.039	222	222;348	5.9	53527000	0	0	0	0	0	0	0	53527000
ENSP00000415121;ENSP00000310169;ENSP00000302572;ENSP00000424971;ENSP00000423563	ENSP00000415121;ENSP00000310169;ENSP00000302572;ENSP00000424971;ENSP00000423563	1;1;1;1;1	1;1;1;1;1	1;1;1;1;1	>ENSP00000415121 pep:putative chromosome:GRCh37:5:134670546:134734919:-1 gene:ENSG00000113648 transcript:ENST00000423969 gene_biotype:protein_coding transcript_biotype:protein_coding;>ENSP00000310169 pep:known chromosome:GRCh37:5:134670100:134734901:-1 gen	5	1	1	1	0	0	0	0	0	0	1	0	0	0	0	0	0	0	1	0	0	0	0	0	0	0	1	0	5	5	5	21.548	200	200;369;371;372;372	0	794700	0	0	0	0	0	0	794700	0
ENSP00000302886;ENSP00000448081;ENSP00000448726;ENSP00000448557;ENSP00000449770;ENSP00000447615	ENSP00000302886;ENSP00000448081;ENSP00000448726	7;6;5;3;1;1	7;6;5;3;1;1	7;6;5;3;1;1	>ENSP00000302886 pep:known chromosome:GRCh37:12:56498103:56507645:1 gene:ENSG00000170515 transcript:ENST00000303305 gene_biotype:protein_coding transcript_biotype:protein_coding;>ENSP00000448081 pep:novel chromosome:GRCh37:12:56498338:56506906:1 gene:ENSG0	6	7	7	7	0	0	0	3	0	4	1	1	0	0	0	3	0	4	1	1	0	0	0	3	0	4	1	1	28.7	28.7	28.7	43.786	394	394;376;294;284;163;187	7.9	78459000	0	0	0	10076000	0	34648000	24341000	9393300
ENSP00000302961	ENSP00000302961	1	1	1	>ENSP00000302961 pep:known chromosome:GRCh37:5:132387654:132442141:1 gene:ENSG00000170606 transcript:ENST00000304858 gene_biotype:protein_coding transcript_biotype:protein_coding	1	1	1	1	0	0	0	0	0	0	1	0	0	0	0	0	0	0	1	0	0	0	0	0	0	0	1	0	3.2	3.2	3.2	94.33	840	840	0	1652900	0	0	0	0	0	0	1652900	0
ENSP00000425456;ENSP00000302993;ENSP00000351383;ENSP00000336752;ENSP00000423325	ENSP00000425456;ENSP00000302993;ENSP00000351383;ENSP00000336752;ENSP00000423325	3;3;3;3;3	3;3;3;3;3	3;3;3;3;3	>ENSP00000425456 pep:putative chromosome:GRCh37:4:54243838:54294388:1 gene:ENSG00000145216 transcript:ENST00000507922 gene_biotype:protein_coding transcript_biotype:protein_coding;>ENSP00000302993 pep:known chromosome:GRCh37:4:54243863:54325788:1 gene:ENSG	5	3	3	3	0	1	0	0	0	2	0	2	0	1	0	0	0	2	0	2	0	1	0	0	0	2	0	2	11.6	11.6	11.6	40.834	378	378;520;588;594;849	8.7	50999000	0	1649300	0	0	0	26167000	0	23184000
ENSP00000458028;ENSP00000303043;ENSP00000325448	ENSP00000458028;ENSP00000303043;ENSP00000325448	1;1;1	1;1;1	1;1;1	>ENSP00000458028 pep:known chromosome:GRCh37:16:75669689:75681553:-1 gene:ENSG00000065427 transcript:ENST00000570215 gene_biotype:protein_coding transcript_biotype:protein_coding;>ENSP00000303043 pep:known chromosome:GRCh37:16:75661622:75681577:-1 gene:ENS	3	1	1	1	0	0	0	0	0	0	1	0	0	0	0	0	0	0	1	0	0	0	0	0	0	0	1	0	5.1	5.1	5.1	29.148	256	256;597;625	0	1539600	0	0	0	0	0	0	1539600	0
ENSP00000386353;ENSP00000303147	ENSP00000386353;ENSP00000303147	1;1	1;1	1;1	>ENSP00000386353 pep:putative chromosome:GRCh37:2:85766765:85770731:1 gene:ENSG00000168906 transcript:ENST00000409017 gene_biotype:protein_coding transcript_biotype:protein_coding;>ENSP00000303147 pep:known chromosome:GRCh37:2:85766288:85772403:1 gene:ENSG	2	1	1	1	0	0	1	0	0	0	0	0	0	0	1	0	0	0	0	0	0	0	1	0	0	0	0	0	5	5	5	32.964	299	299;395	0	2400300	0	0	2400300	0	0	0	0	0
ENSP00000379350;ENSP00000303351;ENSP00000388694;ENSP00000364094	ENSP00000379350;ENSP00000303351;ENSP00000388694;ENSP00000364094	1;1;1;1	1;1;1;1	1;1;1;1	>ENSP00000379350 pep:known chromosome:GRCh37:10:33189247:33246822:-1 gene:ENSG00000150093 transcript:ENST00000396033 gene_biotype:protein_coding transcript_biotype:protein_coding;>ENSP00000303351 pep:known chromosome:GRCh37:10:33189320:33247137:-1 gene:ENS	4	1	1	1	0	0	0	0	0	0	1	0	0	0	0	0	0	0	1	0	0	0	0	0	0	0	1	0	2.1	2.1	2.1	88.414	798	798;798;801;825	0	1955900	0	0	0	0	0	0	1955900	0
ENSP00000464485;ENSP00000445633;ENSP00000358151;ENSP00000350580;ENSP00000342886;ENSP00000303408;ENSP00000375736;ENSP00000274764	ENSP00000464485;ENSP00000445633;ENSP00000358151;ENSP00000350580;ENSP00000342886;ENSP00000303408;ENSP00000375736;ENSP00000274764	8;8;8;8;8;8;6;4	1;1;1;1;1;1;1;0	1;1;1;1;1;1;1;0	>ENSP00000464485 pep:known chromosome:GRCh37:HG1287_PATCH:150495967:150498189:-1 gene:ENSG00000264719 transcript:ENST00000583061 gene_biotype:protein_coding transcript_biotype:protein_coding;>ENSP00000445633 pep:known chromosome:GRCh37:6:27094058:27100541:	8	8	1	1	2	1	5	7	3	1	5	4	0	0	0	0	0	0	1	1	0	0	0	0	0	0	1	1	57.9	7.1	7.1	13.92	126	126;126;126;126;126;126;126;127	34.9	6844700	0	0	0	0	0	0	734130	6110500
ENSP00000303727;ENSP00000407546;ENSP00000399087;ENSP00000405989;ENSP00000385389;ENSP00000380927;ENSP00000299847	ENSP00000303727;ENSP00000407546;ENSP00000399087;ENSP00000405989;ENSP00000385389;ENSP00000380927;ENSP00000299847	2;2;1;1;1;1;1	2;2;1;1;1;1;1	2;2;1;1;1;1;1	>ENSP00000303727 pep:known chromosome:GRCh37:15:32322701:32464722:1 gene:ENSG00000175344 transcript:ENST00000306901 gene_biotype:protein_coding transcript_biotype:protein_coding;>ENSP00000407546 pep:known chromosome:GRCh37:15:32322691:32461049:1 gene:ENSG0	7	2	2	2	0	0	0	2	0	1	0	0	0	0	0	2	0	1	0	0	0	0	0	2	0	1	0	0	4.8	4.8	4.8	56.449	502	502;531;102;321;321;321;412	0	1950700	0	0	0	1950700	0	0	0	0
ENSP00000303908;ENSP00000419980;ENSP00000471046;ENSP00000417517	ENSP00000303908;ENSP00000419980;ENSP00000471046;ENSP00000417517	2;1;1;1	2;1;1;1	2;1;1;1	>ENSP00000303908 pep:known chromosome:GRCh37:3:52262626:52273177:-1 gene:ENSG00000247596 transcript:ENST00000305533 gene_biotype:protein_coding transcript_biotype:protein_coding;>ENSP00000419980 pep:known chromosome:GRCh37:3:52257936:52263789:-1 gene:ENSG0	4	2	2	2	0	0	0	0	0	0	2	0	0	0	0	0	0	0	2	0	0	0	0	0	0	0	2	0	10.6	10.6	10.6	39.548	349	349;55;1056;1186	0	3077000	0	0	0	0	0	0	3077000	0
ENSP00000304072;ENSP00000323858;ENSP00000448477;ENSP00000448189;ENSP00000447098	ENSP00000304072;ENSP00000323858	23;23;6;3;3	23;23;6;3;3	23;23;6;3;3	>ENSP00000304072 pep:known chromosome:GRCh37:12:113594979:113623284:-1 gene:ENSG00000123064 transcript:ENST00000306014 gene_biotype:protein_coding transcript_biotype:protein_coding;>ENSP00000323858 pep:known chromosome:GRCh37:12:113594979:113623284:-1 gene	5	23	23	23	0	0	0	18	0	17	0	0	0	0	0	18	0	17	0	0	0	0	0	18	0	17	0	0	23.8	23.8	23.8	98.594	881	881;882;208;82;160	0	563180000	0	0	0	315100000	0	248080000	0	0
ENSP00000400617;ENSP00000304102	ENSP00000400617;ENSP00000304102	1;1	1;1	1;1	>ENSP00000400617 pep:novel chromosome:GRCh37:7:99686604:99689528:1 gene:ENSG00000168090 transcript:ENST00000418625 gene_biotype:protein_coding transcript_biotype:protein_coding;>ENSP00000304102 pep:known chromosome:GRCh37:7:99686577:99689823:1 gene:ENSG000	2	1	1	1	0	0	0	0	0	0	1	0	0	0	0	0	0	0	1	0	0	0	0	0	0	0	1	0	5.5	5.5	5.5	36.064	326	326;327	0	1418900	0	0	0	0	0	0	1418900	0
ENSP00000304229	ENSP00000304229	2	2	2	>ENSP00000304229 pep:known chromosome:GRCh37:5:130494720:130501178:-1 gene:ENSG00000169567 transcript:ENST00000304043 gene_biotype:protein_coding transcript_biotype:protein_coding	1	2	2	2	0	0	0	0	0	0	2	0	0	0	0	0	0	0	2	0	0	0	0	0	0	0	2	0	19.8	19.8	19.8	13.802	126	126	0	10988000	0	0	0	0	0	0	10988000	0
ENSP00000460348;ENSP00000304350;ENSP00000458151;ENSP00000460849;ENSP00000459095	ENSP00000460348;ENSP00000304350	76;76;25;13;2	76;76;25;13;2	76;76;25;13;2	>ENSP00000460348 pep:novel chromosome:GRCh37:17:1553925:1588131:-1 gene:ENSG00000174231 transcript:ENST00000572621 gene_biotype:protein_coding transcript_biotype:protein_coding;>ENSP00000304350 pep:known chromosome:GRCh37:17:1553923:1588176:-1 gene:ENSG000	5	76	76	76	5	39	16	61	9	17	31	39	5	39	16	61	9	17	31	39	5	39	16	61	9	17	31	39	35	35	35	273.6	2335	2335;2335;1013;250;116	21.2	3399700000	18193000	431360000	65271000	1348000000	33023000	273250000	193090000	1037500000
ENSP00000363741;ENSP00000304405;ENSP00000392799;ENSP00000415042	ENSP00000363741;ENSP00000304405;ENSP00000392799;ENSP00000415042	59;59;52;33	59;59;52;33	4;4;4;4	>ENSP00000363741 pep:known chromosome:GRCh37:1:23636279:23670815:-1 gene:ENSG00000125944 transcript:ENST00000374612 gene_biotype:protein_coding transcript_biotype:protein_coding;>ENSP00000304405 pep:known chromosome:GRCh37:1:23636281:23670755:-1 gene:ENSG0	4	59	59	4	0	48	2	47	3	36	9	53	0	48	2	47	3	36	9	53	0	4	0	3	0	1	1	3	61	61	4.7	70.942	633	633;633;595;473	60.8	51852000000	0	6690000000	36916000	21079000000	6699600	5718600000	107890000	18213000000
ENSP00000304592	ENSP00000304592	8	8	8	>ENSP00000304592 pep:known chromosome:GRCh37:17:80036214:80056208:-1 gene:ENSG00000169710 transcript:ENST00000306749 gene_biotype:protein_coding transcript_biotype:protein_coding	1	8	8	8	0	0	2	0	0	0	7	1	0	0	2	0	0	0	7	1	0	0	2	0	0	0	7	1	7.1	7.1	7.1	273.42	2511	2511	0.8	87528000	0	0	560110	0	0	0	76973000	9994700
ENSP00000360582;ENSP00000304803;ENSP00000442308	ENSP00000360582;ENSP00000304803;ENSP00000442308	5;5;5	5;5;5	5;5;5	>ENSP00000360582 pep:known chromosome:GRCh37:X:118722300:118727113:-1 gene:ENSG00000186416 transcript:ENST00000371527 gene_biotype:protein_coding transcript_biotype:protein_coding;>ENSP00000304803 pep:known chromosome:GRCh37:X:118722300:118739858:-1 gene:E	3	5	5	5	0	0	0	1	0	4	0	0	0	0	0	1	0	4	0	0	0	0	0	1	0	4	0	0	8.4	8.4	8.4	77.672	690	690;690;705	0	5654400	0	0	0	0	0	5654400	0	0
ENSP00000445692;ENSP00000305480	ENSP00000445692;ENSP00000305480	1;1	1;1	1;1	>ENSP00000445692 pep:known chromosome:GRCh37:11:61560423:61563328:1 gene:ENSG00000168496 transcript:ENST00000535723 gene_biotype:protein_coding transcript_biotype:protein_coding;>ENSP00000305480 pep:known chromosome:GRCh37:11:61560109:61564716:1 gene:ENSG0	2	1	1	1	0	0	0	0	0	0	1	0	0	0	0	0	0	0	1	0	0	0	0	0	0	0	1	0	10.9	10.9	10.9	18.275	165	165;380	0	717740	0	0	0	0	0	0	717740	0
ENSP00000305556	ENSP00000305556	15	15	9	>ENSP00000305556 pep:known chromosome:GRCh37:2:70314585:70316332:1 gene:ENSG00000169564 transcript:ENST00000303577 gene_biotype:protein_coding transcript_biotype:protein_coding	1	15	15	9	0	8	1	11	0	10	2	12	0	8	1	11	0	10	2	12	0	5	1	6	0	4	1	7	61.2	61.2	46.1	37.497	356	356	50.6	2443400000	0	238260000	898720	510100000	0	130860000	3862900	1559400000
ENSP00000461389;ENSP00000305687	ENSP00000461389;ENSP00000305687	2;2	2;2	2;2	>ENSP00000461389 pep:known chromosome:GRCh37:16:69152757:69154331:-1 gene:ENSG00000263203 transcript:ENST00000574807 gene_biotype:protein_coding transcript_biotype:protein_coding;>ENSP00000305687 pep:known chromosome:GRCh37:16:69151913:69166473:-1 gene:ENS	2	2	2	2	0	0	0	1	0	1	0	1	0	0	0	1	0	1	0	1	0	0	0	1	0	1	0	1	4.8	4.8	4.8	51.391	524	524;524	2.7	12552000	0	0	0	5282800	0	3783300	0	3486000
ENSP00000305790	ENSP00000305790	2	2	2	>ENSP00000305790 pep:known chromosome:GRCh37:16:70557691:70608820:1 gene:ENSG00000189091 transcript:ENST00000302516 gene_biotype:protein_coding transcript_biotype:protein_coding	1	2	2	2	0	0	0	0	0	0	2	0	0	0	0	0	0	0	2	0	0	0	0	0	0	0	2	0	2.5	2.5	2.5	135.58	1217	1217	0	902620	0	0	0	0	0	0	902620	0
ENSP00000439380;ENSP00000305860;ENSP00000422615	ENSP00000439380;ENSP00000305860;ENSP00000422615	29;29;16	1;1;1	1;1;1	>ENSP00000439380 pep:known chromosome:GRCh37:4:83274987:83294831:-1 gene:ENSG00000138668 transcript:ENST00000543098 gene_biotype:protein_coding transcript_biotype:protein_coding;>ENSP00000305860 pep:known chromosome:GRCh37:4:83274987:83295136:-1 gene:ENSG0	3	29	1	1	0	22	1	25	0	22	3	27	0	1	0	1	0	0	0	0	0	1	0	1	0	0	0	0	49.5	4	4	33.612	303	303;336;155	42.6	26203000	0	22677000	0	3526100	0	0	0	0
ENSP00000445957;ENSP00000305958;ENSP00000351646	ENSP00000445957;ENSP00000305958;ENSP00000351646	1;1;1	1;1;1	1;1;1	>ENSP00000445957 pep:novel chromosome:GRCh37:11:63953676:63971880:1 gene:ENSG00000168439 transcript:ENST00000538945 gene_biotype:protein_coding transcript_biotype:protein_coding;>ENSP00000305958 pep:known chromosome:GRCh37:11:63953587:63972015:1 gene:ENSG0	3	1	1	1	0	0	0	0	0	0	1	0	0	0	0	0	0	0	1	0	0	0	0	0	0	0	1	0	3.9	3.9	3.9	59.777	519	519;543;590	0	801200	0	0	0	0	0	0	801200	0
ENSP00000306330	ENSP00000306330	2	1	1	>ENSP00000306330 pep:known chromosome:GRCh37:7:75956116:75988348:-1 gene:ENSG00000170027 transcript:ENST00000307630 gene_biotype:protein_coding transcript_biotype:protein_coding	1	2	1	1	2	0	1	1	0	0	1	1	1	0	0	0	0	0	0	0	1	0	0	0	0	0	0	0	11.7	7.7	7.7	28.302	247	247	4	0	0	0	0	0	0	0	0	0
ENSP00000430545;ENSP00000306548;ENSP00000428229	ENSP00000430545;ENSP00000306548;ENSP00000428229	2;2;1	2;2;1	2;2;1	>ENSP00000430545 pep:putative chromosome:GRCh37:8:121426230:121457332:-1 gene:ENSG00000172172 transcript:ENST00000518918 gene_biotype:protein_coding transcript_biotype:protein_coding;>ENSP00000306548 pep:known chromosome:GRCh37:8:121408086:121457626:-1 gen	3	2	2	2	0	0	0	0	0	1	0	2	0	0	0	0	0	1	0	2	0	0	0	0	0	1	0	2	16.2	16.2	16.2	17.076	148	148;178;47	16.2	15486000	0	0	0	0	0	3167200	0	12319000
ENSP00000307181	ENSP00000307181	4	4	4	>ENSP00000307181 pep:known chromosome:GRCh37:15:83654959:83659809:1 gene:ENSG00000169612 transcript:ENST00000304191 gene_biotype:protein_coding transcript_biotype:protein_coding	1	4	4	4	0	1	0	2	0	2	0	2	0	1	0	2	0	2	0	2	0	1	0	2	0	2	0	2	38.1	38.1	38.1	14.381	118	118	25.4	13835000	0	585010	0	4543300	0	5062800	0	3643900
ENSP00000395401;ENSP00000409536;ENSP00000361419;ENSP00000307212;ENSP00000361465	ENSP00000395401;ENSP00000409536;ENSP00000361419;ENSP00000307212;ENSP00000361465	1;1;1;1;1	1;1;1;1;1	1;1;1;1;1	>ENSP00000395401 pep:putative chromosome:GRCh37:6:43477440:43488048:1 gene:ENSG00000171453 transcript:ENST00000428025 gene_biotype:protein_coding transcript_biotype:protein_coding;>ENSP00000409536 pep:novel chromosome:GRCh37:6:43484850:43488050:1 gene:ENSG	5	1	1	1	0	0	0	0	0	0	1	0	0	0	0	0	0	0	1	0	0	0	0	0	0	0	1	0	14.5	14.5	14.5	14.205	124	124;140;296;342;346	0	498050	0	0	0	0	0	0	498050	0
ENSP00000307307;ENSP00000366135;ENSP00000439473	ENSP00000307307;ENSP00000366135;ENSP00000439473	4;4;3	4;4;3	4;4;3	>ENSP00000307307 pep:known chromosome:GRCh37:1:11126675:11159926:-1 gene:ENSG00000171824 transcript:ENST00000304457 gene_biotype:protein_coding transcript_biotype:protein_coding;>ENSP00000366135 pep:known chromosome:GRCh37:1:11126675:11159938:-1 gene:ENSG0	3	4	4	4	0	0	0	1	0	4	0	0	0	0	0	1	0	4	0	0	0	0	0	1	0	4	0	0	5.3	5.3	5.3	98.088	860	860;885;679	0	16585000	0	0	0	3401300	0	13183000	0	0
ENSP00000307705;ENSP00000244573;ENSP00000341214	ENSP00000307705	17;8;5	5;0;0	5;0;0	>ENSP00000307705 pep:known chromosome:GRCh37:6:26156559:26157343:1 gene:ENSG00000168298 transcript:ENST00000304218 gene_biotype:protein_coding transcript_biotype:protein_coding	3	17	5	5	0	13	3	8	2	16	10	15	0	3	0	0	0	4	0	4	0	3	0	0	0	4	0	4	47	18.7	18.7	21.865	219	219;215;207	44.3	406300000	0	28113000	0	0	0	63109000	0	315080000
ENSP00000388475;ENSP00000307863;ENSP00000466935;ENSP00000466167	ENSP00000388475;ENSP00000307863;ENSP00000466935	22;22;14;3	22;22;14;3	22;22;14;3	>ENSP00000388475 pep:known chromosome:GRCh37:19:56165512:56186081:1 gene:ENSG00000063244 transcript:ENST00000450554 gene_biotype:protein_coding transcript_biotype:protein_coding;>ENSP00000307863 pep:known chromosome:GRCh37:19:56166431:56185664:1 gene:ENSG0	4	22	22	22	0	19	0	19	0	14	0	18	0	19	0	19	0	14	0	18	0	19	0	19	0	14	0	18	57.3	57.3	57.3	53.12	471	471;475;307;86	48.2	9278300000	0	952180000	0	3096200000	0	1013200000	0	4216700000
ENSP00000455009;ENSP00000376811;ENSP00000307889;ENSP00000464612;ENSP00000438959;ENSP00000457174	ENSP00000455009;ENSP00000376811;ENSP00000307889;ENSP00000464612;ENSP00000438959	4;4;4;3;2;1	4;4;4;3;2;1	4;4;4;3;2;1	>ENSP00000455009 pep:known chromosome:GRCh37:16:89627089:89629488:1 gene:ENSG00000167526 transcript:ENST00000567815 gene_biotype:protein_coding transcript_biotype:protein_coding;>ENSP00000376811 pep:known chromosome:GRCh37:16:89627119:89630950:1 gene:ENSG0	6	4	4	4	0	1	1	2	0	3	1	0	0	1	1	2	0	3	1	0	0	1	1	2	0	3	1	0	20.4	20.4	20.4	24.261	211	211;211;211;126;164;63	0	109500000	0	3810900	691830	43976000	0	60672000	352110	0
ENSP00000307940	ENSP00000307940	5	5	5	>ENSP00000307940 pep:known chromosome:GRCh37:19:3976054:3985467:-1 gene:ENSG00000167658 transcript:ENST00000309311 gene_biotype:protein_coding transcript_biotype:protein_coding	1	5	5	5	1	0	1	0	0	0	5	2	1	0	1	0	0	0	5	2	1	0	1	0	0	0	5	2	11.2	11.2	11.2	95.337	858	858	5.4	58111000	1748300	0	899850	0	0	0	49210000	6252600
ENSP00000308179	ENSP00000308179	1	1	1	>ENSP00000308179 pep:known chromosome:GRCh37:1:118472391:118503049:1 gene:ENSG00000065183 transcript:ENST00000349139 gene_biotype:protein_coding transcript_biotype:protein_coding	1	1	1	1	0	0	0	0	0	1	0	0	0	0	0	0	0	1	0	0	0	0	0	0	0	1	0	0	2.8	2.8	2.8	106.1	943	943	0	462820	0	0	0	0	0	462820	0	0
ENSP00000421492;ENSP00000457848;ENSP00000423679;ENSP00000308430	ENSP00000421492;ENSP00000457848;ENSP00000423679;ENSP00000308430	1;1;1;1	1;1;1;1	1;1;1;1	>ENSP00000421492 pep:novel chromosome:GRCh37:16:69458581:69497681:1 gene:ENSG00000103018 transcript:ENST00000515314 gene_biotype:protein_coding transcript_biotype:protein_coding;>ENSP00000457848 pep:putative chromosome:GRCh37:16:69458583:69496821:1 gene:EN	4	1	1	1	0	0	0	0	0	0	1	0	0	0	0	0	0	0	1	0	0	0	0	0	0	0	1	0	26	26	26	14.846	131	131;140;146;150	0	17175000	0	0	0	0	0	0	17175000	0
ENSP00000386484;ENSP00000409708;ENSP00000386626;ENSP00000386425;ENSP00000308610	ENSP00000386484;ENSP00000409708;ENSP00000386626;ENSP00000386425;ENSP00000308610	1;1;1;1;1	1;1;1;1;1	1;1;1;1;1	>ENSP00000386484 pep:known chromosome:GRCh37:2:157292291:157439710:1 gene:ENSG00000115159 transcript:ENST00000409125 gene_biotype:protein_coding transcript_biotype:protein_coding;>ENSP00000409708 pep:known chromosome:GRCh37:2:157292901:157439570:1 gene:ENS	5	1	1	1	0	0	0	0	0	0	1	0	0	0	0	0	0	0	1	0	0	0	0	0	0	0	1	0	3.6	3.6	3.6	55.758	500	500;727;727;727;727	0	402190	0	0	0	0	0	0	402190	0
ENSP00000454228;ENSP00000308901	ENSP00000454228;ENSP00000308901	1;1	1;1	1;1	>ENSP00000454228 pep:known chromosome:GRCh37:HG745_PATCH:36452990:36479101:1 gene:ENSG00000259980 transcript:ENST00000570192 gene_biotype:protein_coding transcript_biotype:protein_coding;>ENSP00000308901 pep:known chromosome:GRCh37:17:36452989:36479101:1 g	2	1	1	1	0	0	0	0	0	0	0	1	0	0	0	0	0	0	0	1	0	0	0	0	0	0	0	1	9.2	9.2	9.2	35.351	306	306;306	9.2	5545400	0	0	0	0	0	0	0	5545400
ENSP00000444772;ENSP00000427349;ENSP00000370013;ENSP00000308948	ENSP00000444772;ENSP00000427349;ENSP00000370013;ENSP00000308948	2;2;2;2	2;2;2;2	2;2;2;2	>ENSP00000444772 pep:known chromosome:GRCh37:5:71616225:71654739:1 gene:ENSG00000049883 transcript:ENST00000536805 gene_biotype:protein_coding transcript_biotype:protein_coding;>ENSP00000427349 pep:novel chromosome:GRCh37:5:71616203:71655060:1 gene:ENSG000	4	2	2	2	0	0	0	0	0	2	0	0	0	0	0	0	0	2	0	0	0	0	0	0	0	2	0	0	6	6	6	24.459	216	216;279;388;388	0	8074700	0	0	0	0	0	8074700	0	0
ENSP00000425760;ENSP00000425446;ENSP00000386894;ENSP00000386561;ENSP00000309166;ENSP00000422301;ENSP00000413497;ENSP00000435239;ENSP00000432150;ENSP00000381680;ENSP00000433113;ENSP00000423572;ENSP00000464349;ENSP00000435821;ENSP00000432020	ENSP00000425760;ENSP00000425446;ENSP00000386894;ENSP00000386561;ENSP00000309166;ENSP00000422301	21;21;21;21;21;18;10;9;9;9;9;9;9;9;9	21;21;21;21;21;18;10;9;9;9;9;9;9;9;9	0;0;0;0;0;0;0;0;0;0;0;0;0;0;0	>ENSP00000425760 pep:known chromosome:GRCh37:11:66384102:66412103:1 gene:ENSG00000248643 transcript:ENST00000503028 gene_biotype:protein_coding transcript_biotype:protein_coding;>ENSP00000425446 pep:known chromosome:GRCh37:11:66406138:66413938:1 gene:ENSG0	15	21	21	0	0	15	0	18	0	13	0	18	0	15	0	18	0	13	0	18	0	0	0	0	0	0	0	0	59.9	59.9	0	40.313	364	364;364;364;364;364;240;173;143;143;143;147;150;155;177;177	55.2	4707900000	0	268760000	0	1838000000	0	676760000	0	1924400000
ENSP00000416692;ENSP00000390193;ENSP00000388529;ENSP00000346867;ENSP00000309334;ENSP00000405590;ENSP00000387925;ENSP00000411176;ENSP00000398788	ENSP00000416692;ENSP00000390193;ENSP00000388529;ENSP00000346867;ENSP00000309334;ENSP00000405590	5;5;5;5;5;3;2;2;1	5;5;5;5;5;3;2;2;1	5;5;5;5;5;3;2;2;1	>ENSP00000416692 pep:known chromosome:GRCh37:3:23958622:23962311:1 gene:ENSG00000174748 transcript:ENST00000413699 gene_biotype:protein_coding transcript_biotype:protein_coding;>ENSP00000390193 pep:known chromosome:GRCh37:3:23958639:23961282:1 gene:ENSG000	9	5	5	5	0	4	0	5	0	2	1	0	0	4	0	5	0	2	1	0	0	4	0	5	0	2	1	0	25	25	25	24.146	204	204;204;204;204;204;174;133;175;145	0	68870000	0	21804000	0	34213000	0	7414500	5438700	0
ENSP00000448177;ENSP00000378656;ENSP00000449426;ENSP00000352842;ENSP00000309438;ENSP00000345771	ENSP00000448177;ENSP00000378656;ENSP00000449426;ENSP00000352842;ENSP00000309438;ENSP00000345771	1;1;1;1;1;1	1;1;1;1;1;1	1;1;1;1;1;1	>ENSP00000448177 pep:known chromosome:GRCh37:12:48513570:48539887:1 gene:ENSG00000152556 transcript:ENST00000551804 gene_biotype:protein_coding transcript_biotype:protein_coding;>ENSP00000378656 pep:known chromosome:GRCh37:12:48513161:48539887:1 gene:ENSG0	6	1	1	1	0	0	0	0	0	0	1	0	0	0	0	0	0	0	1	0	0	0	0	0	0	0	1	0	1.7	1.7	1.7	81.775	749	749;749;780;780;780;851	0	1164500	0	0	0	0	0	0	1164500	0
ENSP00000386932;ENSP00000362738;ENSP00000309474	ENSP00000386932;ENSP00000362738;ENSP00000309474	1;1;1	1;1;1	1;1;1	>ENSP00000386932 pep:known chromosome:GRCh37:2:231921608:232035426:1 gene:ENSG00000173692 transcript:ENST00000409643 gene_biotype:protein_coding transcript_biotype:protein_coding;>ENSP00000362738 pep:known chromosome:GRCh37:2:231921578:232037538:1 gene:ENS	3	1	1	1	0	0	0	0	0	0	1	0	0	0	0	0	0	0	1	0	0	0	0	0	0	0	1	0	2.6	2.6	2.6	102.26	922	922;922;953	0	1440600	0	0	0	0	0	0	1440600	0
ENSP00000398599;ENSP00000395114;ENSP00000379288;ENSP00000379287;ENSP00000379286;ENSP00000379283;ENSP00000379281;ENSP00000309503;ENSP00000427801;ENSP00000379278;ENSP00000430072;ENSP00000430058;ENSP00000429623;ENSP00000428775;ENSP00000428860;ENSP00000429041;ENSP00000430219;ENSP00000428381;ENSP00000394880;ENSP00000416551;ENSP00000361930;ENSP00000300161	ENSP00000398599;ENSP00000395114;ENSP00000379288;ENSP00000379287;ENSP00000379286;ENSP00000379283;ENSP00000379281;ENSP00000309503;ENSP00000427801;ENSP00000379278;ENSP00000430072;ENSP00000430058;ENSP00000429623;ENSP00000428775;ENSP00000428860	8;8;8;8;8;8;8;8;6;6;6;6;5;5;5;3;2;2;2;2;2;2	8;8;8;8;8;8;8;8;6;6;6;6;5;5;5;3;2;2;2;2;2;2	7;7;7;7;7;7;7;7;5;5;5;5;4;4;4;3;2;2;2;2;1;1	>ENSP00000398599 pep:known chromosome:GRCh37:8:101930807:101965221:-1 gene:ENSG00000164924 transcript:ENST00000457309 gene_biotype:protein_coding transcript_biotype:protein_coding;>ENSP00000395114 pep:known chromosome:GRCh37:8:101932870:101963504:-1 gene:E	22	8	8	7	6	0	2	1	1	0	5	2	6	0	2	1	1	0	5	2	5	0	1	0	1	0	4	1	45.3	45.3	41.2	27.745	245	245;245;245;245;245;245;245;245;168;168;170;246;125;125;130;137;52;75;92;98;246;246	12.2	92966000	29714000	0	7645600	1387000	529070	0	26406000	27284000
ENSP00000309558;ENSP00000466950;ENSP00000467528;ENSP00000465541;ENSP00000466734;ENSP00000465961	ENSP00000309558;ENSP00000466950;ENSP00000467528	8;8;6;2;1;1	6;6;4;2;1;1	6;6;4;2;1;1	>ENSP00000309558 pep:known chromosome:GRCh37:17:34136493:34174238:1 gene:ENSG00000172660 transcript:ENST00000311979 gene_biotype:protein_coding transcript_biotype:protein_coding;>ENSP00000466950 pep:known chromosome:GRCh37:17:34136459:34174246:1 gene:ENSG0	6	8	6	6	0	4	0	7	0	5	0	8	0	2	0	5	0	3	0	6	0	2	0	5	0	3	0	6	24.8	22.4	22.4	61.557	589	589;592;449;214;102;239	24.8	389120000	0	19394000	0	105950000	0	26712000	0	237060000
ENSP00000432660;ENSP00000309629;ENSP00000433910;ENSP00000433131;ENSP00000432226;ENSP00000432155;ENSP00000436431;ENSP00000431696;ENSP00000436899;ENSP00000432153;ENSP00000452451;ENSP00000452188;ENSP00000340635;ENSP00000298159;ENSP00000433308	ENSP00000432660;ENSP00000309629;ENSP00000433910;ENSP00000433131;ENSP00000432226;ENSP00000432155;ENSP00000436431;ENSP00000431696;ENSP00000436899	5;5;4;4;4;4;4;4;3;2;2;2;2;2;1	5;5;4;4;4;4;4;4;3;2;2;2;2;2;1	5;5;4;4;4;4;4;4;3;2;2;2;2;2;1	>ENSP00000432660 pep:known chromosome:GRCh37:11:65622272:65626886:-1 gene:ENSG00000172757 transcript:ENST00000525451 gene_biotype:protein_coding transcript_biotype:protein_coding;>ENSP00000309629 pep:known chromosome:GRCh37:11:65622308:65625804:-1 gene:ENS	15	5	5	5	4	0	3	2	2	0	5	2	4	0	3	2	2	0	5	2	4	0	3	2	2	0	5	2	44.6	44.6	44.6	18.502	166	166;166;149;149;149;149;160;204;122;91;149;149;166;166;79	27.1	268650000	26612000	0	9533800	9695300	3935700	0	176830000	42048000
ENSP00000462580;ENSP00000462837;ENSP00000463312;ENSP00000434243;ENSP00000390279;ENSP00000309830	ENSP00000462580;ENSP00000462837;ENSP00000463312;ENSP00000434243;ENSP00000390279;ENSP00000309830	1;1;1;1;1;1	1;1;1;1;1;1	1;1;1;1;1;1	>ENSP00000462580 pep:known chromosome:GRCh37:17:72199843:72200329:1 gene:ENSG00000172809 transcript:ENST00000528433 gene_biotype:protein_coding transcript_biotype:protein_coding;>ENSP00000462837 pep:putative chromosome:GRCh37:17:72199833:72205600:1 gene:EN	6	1	1	1	0	0	0	0	0	0	1	0	0	0	0	0	0	0	1	0	0	0	0	0	0	0	1	0	61.9	61.9	61.9	2.559	21	21;64;67;70;70;70	0	1390500	0	0	0	0	0	0	1390500	0
ENSP00000310226;ENSP00000435195;ENSP00000348546;ENSP00000381540;ENSP00000260638;ENSP00000386451	ENSP00000310226;ENSP00000435195;ENSP00000348546	3;2;2;1;1;1	3;2;2;1;1;1	1;0;0;0;0;0	>ENSP00000310226 pep:known chromosome:GRCh37:11:66036004:66044963:1 gene:ENSG00000174903 transcript:ENST00000311481 gene_biotype:protein_coding transcript_biotype:protein_coding;>ENSP00000435195 pep:novel chromosome:GRCh37:11:66036061:66044100:1 gene:ENSG0	6	3	3	1	1	0	0	0	1	0	2	0	1	0	0	0	1	0	2	0	0	0	0	0	0	0	1	0	27.9	27.9	10.4	22.171	201	201;169;173;129;129;141	0	9899200	4003200	0	0	0	1159500	0	4736500	0
ENSP00000433760;ENSP00000432867;ENSP00000416128;ENSP00000310275	ENSP00000433760;ENSP00000432867;ENSP00000416128;ENSP00000310275	1;1;1;1	1;1;1;1	1;1;1;1	>ENSP00000433760 pep:known chromosome:GRCh37:11:65770052:65771602:1 gene:ENSG00000175334 transcript:ENST00000533166 gene_biotype:protein_coding transcript_biotype:protein_coding;>ENSP00000432867 pep:known chromosome:GRCh37:11:65770253:65771369:1 gene:ENSG0	4	1	1	1	1	0	0	0	0	0	0	0	1	0	0	0	0	0	0	0	1	0	0	0	0	0	0	0	15.7	15.7	15.7	10.058	89	89;89;89;89	0	944460	944460	0	0	0	0	0	0	0
ENSP00000310448	ENSP00000310448	1	1	1	>ENSP00000310448 pep:known chromosome:GRCh37:11:65729160:65747299:1 gene:ENSG00000175467 transcript:ENST00000312397 gene_biotype:protein_coding transcript_biotype:protein_coding	1	1	1	1	0	0	0	0	0	1	0	0	0	0	0	0	0	1	0	0	0	0	0	0	0	1	0	0	1.4	1.4	1.4	90.254	800	800	0	1929800	0	0	0	0	0	1929800	0	0
ENSP00000433071;ENSP00000310471;ENSP00000433601	ENSP00000433071;ENSP00000310471	18;18;3	3;3;2	3;3;2	>ENSP00000433071 pep:known chromosome:GRCh37:11:66432469:66445219:-1 gene:ENSG00000173914 transcript:ENST00000525754 gene_biotype:protein_coding transcript_biotype:protein_coding;>ENSP00000310471 pep:known chromosome:GRCh37:11:66432469:66445392:-1 gene:ENS	3	18	3	3	0	11	0	14	0	13	0	15	0	1	0	2	0	3	0	2	0	1	0	2	0	3	0	2	42.1	12.5	12.5	40.149	359	359;359;131	39.6	141240000	0	2434300	0	16598000	0	33745000	0	88460000
ENSP00000464602;ENSP00000463801;ENSP00000463938;ENSP00000462495;ENSP00000364970;ENSP00000310572	ENSP00000464602;ENSP00000463801;ENSP00000463938;ENSP00000462495;ENSP00000364970;ENSP00000310572	1;1;1;1;1;1	1;1;1;1;1;1	1;1;1;1;1;1	>ENSP00000464602 pep:known chromosome:GRCh37:17:61904820:61908511:1 gene:ENSG00000087191 transcript:ENST00000585123 gene_biotype:protein_coding transcript_biotype:protein_coding;>ENSP00000463801 pep:novel chromosome:GRCh37:17:61904813:61908563:1 gene:ENSG0	6	1	1	1	0	0	0	0	0	0	1	0	0	0	0	0	0	0	1	0	0	0	0	0	0	0	1	0	7.4	7.4	7.4	28.697	257	257;263;398;398;398;406	0	1081200	0	0	0	0	0	0	1081200	0
ENSP00000468549;ENSP00000467280;ENSP00000441214;ENSP00000310590;ENSP00000401119;ENSP00000468194;ENSP00000466212;ENSP00000467951;ENSP00000467520;ENSP00000466187;ENSP00000467682	ENSP00000468549;ENSP00000467280;ENSP00000441214;ENSP00000310590;ENSP00000401119	3;3;3;3;2;1;1;1;1;1;1	3;3;3;3;2;1;1;1;1;1;1	3;3;3;3;2;1;1;1;1;1;1	>ENSP00000468549 pep:known chromosome:GRCh37:17:76798543:76836946:-1 gene:ENSG00000055483 transcript:ENST00000588086 gene_biotype:protein_coding transcript_biotype:non_stop_decay;>ENSP00000467280 pep:known chromosome:GRCh37:17:76783549:76836862:-1 gene:ENS	11	3	3	3	0	0	0	0	0	3	0	0	0	0	0	0	0	3	0	0	0	0	0	0	0	3	0	0	4.4	4.4	4.4	104.39	961	961;1123;1123;1123;728;67;80;158;179;234;285	0	14950000	0	0	0	0	0	14950000	0	0
ENSP00000373930;ENSP00000310670;ENSP00000429773;ENSP00000428549;ENSP00000430978;ENSP00000428843;ENSP00000431046;ENSP00000430974;ENSP00000429739;ENSP00000429769	ENSP00000373930;ENSP00000310670	11;11;5;5;4;4;3;3;3;1	11;11;5;5;4;4;3;3;3;1	11;11;5;5;4;4;3;3;3;1	>ENSP00000373930 pep:known chromosome:GRCh37:8:22462551:22477984:1 gene:ENSG00000158941 transcript:ENST00000389279 gene_biotype:protein_coding transcript_biotype:protein_coding;>ENSP00000310670 pep:known chromosome:GRCh37:8:22462145:22479027:1 gene:ENSG000	10	11	11	11	0	5	0	8	0	5	0	10	0	5	0	8	0	5	0	10	0	5	0	8	0	5	0	10	15.5	15.5	15.5	102.9	923	923;923;598;615;150;162;148;183;277;81	14.5	403210000	0	18906000	0	83644000	0	108740000	0	191920000
ENSP00000449639;ENSP00000310723	ENSP00000449639;ENSP00000310723	1;1	1;1	1;1	>ENSP00000449639 pep:known chromosome:GRCh37:12:49231798:49245924:-1 gene:ENSG00000174243 transcript:ENST00000552512 gene_biotype:protein_coding transcript_biotype:protein_coding;>ENSP00000310723 pep:known chromosome:GRCh37:12:49223963:49245946:-1 gene:ENS	2	1	1	1	0	0	0	0	0	1	0	1	0	0	0	0	0	1	0	1	0	0	0	0	0	1	0	1	6.6	6.6	6.6	21.823	182	182;820	6.6	29345000	0	0	0	0	0	13404000	0	15941000
ENSP00000310726	ENSP00000310726	1	1	1	>ENSP00000310726 pep:known chromosome:GRCh37:13:21750784:21753223:1 gene:ENSG00000173141 transcript:ENST00000309594 gene_biotype:protein_coding transcript_biotype:protein_coding	1	1	1	1	0	0	0	0	0	1	0	1	0	0	0	0	0	1	0	1	0	0	0	0	0	1	0	1	12.7	12.7	12.7	12.266	102	102	12.7	196240000	0	0	0	0	0	106030000	0	90211000
ENSP00000310861;CON__P35908;ENSP00000449159;CON__Q9R0H5;CON__REFSEQ:XP_932229	ENSP00000310861;CON__P35908	50;49;4;3;1	47;46;4;1;1	34;33;0;0;0	>ENSP00000310861 pep:known chromosome:GRCh37:12:53038342:53045948:-1 gene:ENSG00000172867 transcript:ENST00000309680 gene_biotype:protein_coding transcript_biotype:protein_coding;>P35908 SWISS-PROT:P35908 Tax_Id=9606 Gene_Symbol=KRT2 Keratin, type II cytos	5	50	47	34	28	38	24	33	4	10	14	16	25	36	22	31	4	9	12	15	16	28	14	22	2	5	9	10	82.3	80.4	65.6	65.432	639	639;645;119;524;345	35.4	6376300000	357320000	1901200000	628410000	2704300000	41005000	216170000	102040000	425860000
ENSP00000428509;ENSP00000385958;ENSP00000385425;ENSP00000311028;ENSP00000428536;ENSP00000429856	ENSP00000428509;ENSP00000385958;ENSP00000385425;ENSP00000311028;ENSP00000428536;ENSP00000429856	6;6;6;6;4;4	6;6;6;6;4;4	6;6;6;6;4;4	>ENSP00000428509 pep:known chromosome:GRCh37:5:149823796:149828476:-1 gene:ENSG00000164587 transcript:ENST00000521466 gene_biotype:protein_coding transcript_biotype:protein_coding;>ENSP00000385958 pep:known chromosome:GRCh37:5:149822753:149829310:-1 gene:E	6	6	6	6	1	0	0	1	0	2	0	6	1	0	0	1	0	2	0	6	1	0	0	1	0	2	0	6	35.1	35.1	35.1	16.273	151	151;151;151;151;120;134	35.1	161150000	1123900	0	0	541290	0	23361000	0	136120000
ENSP00000457186;ENSP00000456867;ENSP00000454630;ENSP00000377508;ENSP00000377507;ENSP00000311113	ENSP00000457186;ENSP00000456867;ENSP00000454630;ENSP00000377508;ENSP00000377507;ENSP00000311113	3;3;3;3;3;3	1;1;1;1;1;1	1;1;1;1;1;1	>ENSP00000457186 pep:known chromosome:GRCh37:HG185_PATCH:39910856:39942950:-1 gene:ENSG00000261577 transcript:ENST00000565780 gene_biotype:protein_coding transcript_biotype:protein_coding;>ENSP00000456867 pep:known chromosome:GRCh37:HG185_PATCH:39910856:39	6	3	1	1	2	3	2	0	0	0	0	0	0	1	0	0	0	0	0	0	0	1	0	0	0	0	0	0	5.5	2.4	2.4	81.744	745	745;745;745;745;745;745	0	1956700	0	1956700	0	0	0	0	0	0
ENSP00000348116;ENSP00000376815;ENSP00000439012;ENSP00000386486;ENSP00000311117;ENSP00000442917;ENSP00000440698	ENSP00000348116;ENSP00000376815;ENSP00000439012;ENSP00000386486;ENSP00000311117;ENSP00000442917;ENSP00000440698	2;2;2;2;2;2;2	2;2;2;2;2;2;2	2;2;2;2;2;2;2	>ENSP00000348116 pep:known chromosome:GRCh37:2:120124497:120130126:1 gene:ENSG00000155368 transcript:ENST00000355857 gene_biotype:protein_coding transcript_biotype:protein_coding;>ENSP00000376815 pep:putative chromosome:GRCh37:2:120125253:120129983:1 gene:	7	2	2	2	1	0	0	0	0	0	1	0	1	0	0	0	0	0	1	0	1	0	0	0	0	0	1	0	41.4	41.4	41.4	10.044	87	87;88;104;104;104;129;148	0	4757200	2165600	0	0	0	0	0	2591600	0
ENSP00000311186;ENSP00000440045;ENSP00000366913;ENSP00000448296;ENSP00000378872	ENSP00000311186;ENSP00000440045;ENSP00000366913;ENSP00000448296;ENSP00000378872	2;2;1;1;1	2;2;1;1;1	2;2;1;1;1	>ENSP00000311186 pep:known chromosome:GRCh37:12:110718921:110788895:1 gene:ENSG00000174437 transcript:ENST00000308664 gene_biotype:protein_coding transcript_biotype:protein_coding;>ENSP00000440045 pep:known chromosome:GRCh37:12:110719486:110785131:1 gene:E	5	2	2	2	1	0	0	0	0	0	1	0	1	0	0	0	0	0	1	0	1	0	0	0	0	0	1	0	3.8	3.8	3.8	109.69	997	997;1042;50;57;1015	0	2010000	1324900	0	0	0	0	0	685150	0
ENSP00000311430;ENSP00000457442;ENSP00000457268;ENSP00000454281	ENSP00000311430;ENSP00000457442;ENSP00000457268	13;8;7;6	13;8;7;6	13;8;7;6	>ENSP00000311430 pep:known chromosome:GRCh37:15:66790355:66797221:-1 gene:ENSG00000174444 transcript:ENST00000307961 gene_biotype:protein_coding transcript_biotype:protein_coding;>ENSP00000457442 pep:putative chromosome:GRCh37:15:66791913:66797184:-1 gene:	4	13	13	13	0	3	2	10	1	10	2	4	0	3	2	10	1	10	2	4	0	3	2	10	1	10	2	4	29.3	29.3	29.3	47.697	427	427;171;170;333	10.3	785370000	0	19745000	2027700	190550000	0	450740000	10883000	111430000
ENSP00000311747;ENSP00000377548;ENSP00000421279;ENSP00000386995;ENSP00000414650;ENSP00000395880;ENSP00000386518	ENSP00000311747	44;13;7;7;7;7;7	44;13;7;7;7;7;7	37;6;0;0;0;0;0	>ENSP00000311747 pep:known chromosome:GRCh37:11:66384053:66394818:1 gene:ENSG00000239306 transcript:ENST00000310137 gene_biotype:protein_coding transcript_biotype:protein_coding	7	44	44	37	0	34	1	37	0	38	8	41	0	34	1	37	0	38	8	41	0	30	1	31	0	34	8	35	52	52	43.9	69.491	669	669;156;118;119;129;147;159	49.2	45087000000	0	4157500000	2057200	10069000000	0	9949500000	32575000	20876000000
ENSP00000375837;ENSP00000375836;ENSP00000312042;ENSP00000399139;ENSP00000362389;ENSP00000405109;ENSP00000403807;ENSP00000388876;ENSP00000405180;ENSP00000408582;ENSP00000409868;ENSP00000403693;ENSP00000390942;ENSP00000413805;ENSP00000390290;ENSP00000394205;ENSP00000396964;ENSP00000413891;ENSP00000403913;ENSP00000416559;ENSP00000387782;ENSP00000393766;ENSP00000396959;ENSP00000397799	ENSP00000375837;ENSP00000375836;ENSP00000312042;ENSP00000399139;ENSP00000362389	9;9;9;8;6;3;3;3;3;2;2;2;2;2;2;2;2;2;2;2;2;2;1;1	9;9;9;8;6;3;3;3;3;2;2;2;2;2;2;2;2;2;2;2;2;2;1;1	9;9;9;8;6;3;3;3;3;2;2;2;2;2;2;2;2;2;2;2;2;2;1;1	>ENSP00000375837 pep:known chromosome:GRCh37:2:242168627:242254707:-1 gene:ENSG00000115677 transcript:ENST00000391976 gene_biotype:protein_coding transcript_biotype:protein_coding;>ENSP00000375836 pep:known chromosome:GRCh37:2:242166679:242212301:-1 gene:E	24	9	9	9	0	0	0	0	0	6	0	6	0	0	0	0	0	6	0	6	0	0	0	0	0	6	0	6	10.4	10.4	10.4	141.45	1268	1268;1268;1268;1235;973;221;224;267;308;47;54;69;79;81;82;96;126;128;141;147;164;333;17;19	7.3	131320000	0	0	0	0	0	60953000	0	70363000
ENSP00000347233;ENSP00000446136;ENSP00000312066	ENSP00000347233;ENSP00000446136;ENSP00000312066	1;1;1	1;1;1	1;1;1	>ENSP00000347233 pep:known chromosome:GRCh37:17:74035632:74068578:-1 gene:ENSG00000167881 transcript:ENST00000355113 gene_biotype:protein_coding transcript_biotype:protein_coding;>ENSP00000446136 pep:novel chromosome:GRCh37:17:74035187:74068588:-1 gene:ENS	3	1	1	1	0	0	0	0	0	0	1	0	0	0	0	0	0	0	1	0	0	0	0	0	0	0	1	0	4.6	4.6	4.6	60.284	526	526;589;627	0	1042100	0	0	0	0	0	0	1042100	0
ENSP00000331385;ENSP00000312205;ENSP00000424618;ENSP00000400288	ENSP00000331385;ENSP00000312205;ENSP00000424618;ENSP00000400288	1;1;1;1	1;1;1;1	1;1;1;1	>ENSP00000331385 pep:known chromosome:GRCh37:5:93854911:93954268:-1 gene:ENSG00000185261 transcript:ENST00000329378 gene_biotype:protein_coding transcript_biotype:protein_coding;>ENSP00000312205 pep:known chromosome:GRCh37:5:93752766:93954309:-1 gene:ENSG0	4	1	1	1	1	1	1	0	1	1	1	0	1	1	1	0	1	1	1	0	1	1	1	0	1	1	1	0	4	4	4	37.619	324	324;938;1275;1275	0	1538300000	687490000	446010000	48945000	0	45766000	91663000	218400000	0
ENSP00000312288;ENSP00000425952;ENSP00000395167;ENSP00000385638	ENSP00000312288;ENSP00000425952;ENSP00000395167;ENSP00000385638	1;1;1;1	1;1;1;1	1;1;1;1	>ENSP00000312288 pep:known chromosome:GRCh37:4:108910940:108956331:1 gene:ENSG00000138796 transcript:ENST00000309522 gene_biotype:protein_coding transcript_biotype:protein_coding;>ENSP00000425952 pep:known chromosome:GRCh37:4:108911058:108956327:1 gene:ENS	4	1	1	1	0	0	0	0	0	0	1	0	0	0	0	0	0	0	1	0	0	0	0	0	0	0	1	0	8.3	8.3	8.3	34.293	314	314;318;318;331	0	903450	0	0	0	0	0	0	903450	0
ENSP00000419389;ENSP00000312356	ENSP00000419389;ENSP00000312356	3;3	3;3	3;3	>ENSP00000419389 pep:known chromosome:GRCh37:3:101280885:101284561:1 gene:ENSG00000174173 transcript:ENST00000495642 gene_biotype:protein_coding transcript_biotype:protein_coding;>ENSP00000312356 pep:known chromosome:GRCh37:3:101280706:101285290:1 gene:ENS	2	3	3	3	0	0	0	0	0	0	0	3	0	0	0	0	0	0	0	3	0	0	0	0	0	0	0	3	13.1	13.1	13.1	36.828	312	312;403	13.1	14383000	0	0	0	0	0	0	0	14383000
ENSP00000391452;ENSP00000370625;ENSP00000312735;ENSP00000391096	ENSP00000391452;ENSP00000370625;ENSP00000312735;ENSP00000391096	5;5;5;4	5;5;5;4	5;5;5;4	>ENSP00000391452 pep:novel chromosome:GRCh37:4:57845035:57897173:1 gene:ENSG00000047315 transcript:ENST00000441246 gene_biotype:protein_coding transcript_biotype:protein_coding;>ENSP00000370625 pep:known chromosome:GRCh37:4:57843908:57897324:1 gene:ENSG000	4	5	5	5	0	2	0	3	0	3	0	1	0	2	0	3	0	3	0	1	0	2	0	3	0	3	0	1	6.1	6.1	6.1	133.06	1167	1167;1174;1174;1099	0.8	52949000	0	2024600	0	6962800	0	17947000	0	26015000
ENSP00000348904;ENSP00000312769;ENSP00000361918;ENSP00000433475;ENSP00000361925;ENSP00000431714;ENSP00000436689	ENSP00000348904;ENSP00000312769;ENSP00000361918;ENSP00000433475;ENSP00000361925	6;6;6;5;5;2;1	6;6;6;5;5;2;1	6;6;6;5;5;2;1	>ENSP00000348904 pep:known chromosome:GRCh37:1:40204557:40229586:1 gene:ENSG00000084072 transcript:ENST00000356511 gene_biotype:protein_coding transcript_biotype:protein_coding;>ENSP00000312769 pep:known chromosome:GRCh37:1:40204554:40219379:1 gene:ENSG000	7	6	6	6	0	0	0	6	0	2	0	1	0	0	0	6	0	2	0	1	0	0	0	6	0	2	0	1	19.9	19.9	19.9	33.085	296	296;301;314;213;250;208;72	5.1	43803000	0	0	0	24154000	0	4190500	0	15458000
ENSP00000313007;ENSP00000429594;ENSP00000429395;ENSP00000430068;ENSP00000427914;ENSP00000281589;ENSP00000427805;ENSP00000429892;ENSP00000455059;ENSP00000455333;ENSP00000430012;ENSP00000429119;ENSP00000428948;ENSP00000430159;ENSP00000445661;ENSP00000217074;ENSP00000255136;ENSP00000217073;ENSP00000429790;ENSP00000428030;ENSP00000428021;ENSP00000428840;ENSP00000430716;ENSP00000428749;ENSP00000428937…	ENSP00000313007;ENSP00000429594;ENSP00000429395;ENSP00000430068;ENSP00000427914;ENSP00000281589	20;19;19;13;12;10;8;8;8;6;4;4;4;3;3;3;3;3;2;2;2;2;1;1;1;1;1	20;19;19;13;12;10;8;8;8;6;4;4;4;3;3;3;3;3;2;2;2;2;1;1;1;1;1	15;15;14;12;10;9;8;3;7;5;1;1;4;1;2;2;2;2;0;2;2;2;1;0;0;1;1	>ENSP00000313007 pep:known chromosome:GRCh37:8:101715144:101734940:-1 gene:ENSG00000070756 transcript:ENST00000318607 gene_biotype:protein_coding transcript_biotype:protein_coding;>ENSP00000429594 pep:putative chromosome:GRCh37:8:101715327:101734315:-1 gen	27	20	20	15	0	0	0	2	0	16	6	18	0	0	0	2	0	16	6	18	0	0	0	0	0	11	4	14	29.9	29.9	20.8	70.67	636	636;591;604;258;284;631;131;175;347;255;118;129;165;108;330;330;614;614;75;136;169;183;42;43;61;187;382	28.3	1209100000	0	0	0	3782900	0	210730000	13282000	981350000
ENSP00000444437;ENSP00000313272;ENSP00000371858;ENSP00000443150;ENSP00000382392;ENSP00000439422;ENSP00000441923;ENSP00000442895;ENSP00000443035;ENSP00000440754;ENSP00000445402;ENSP00000442742;ENSP00000443585	ENSP00000444437;ENSP00000313272;ENSP00000371858;ENSP00000443150;ENSP00000382392;ENSP00000439422	17;17;17;16;16;10;5;5;5;3;2;2;1	17;17;17;16;16;10;5;5;5;3;2;2;1	17;17;17;16;16;10;5;5;5;3;2;2;1	>ENSP00000444437 pep:known chromosome:GRCh37:12:6666029:6677128:-1 gene:ENSG00000111641 transcript:ENST00000537442 gene_biotype:protein_coding transcript_biotype:protein_coding;>ENSP00000313272 pep:known chromosome:GRCh37:12:6666037:6677490:-1 gene:ENSG000	13	17	17	17	0	0	4	11	3	14	3	0	0	0	4	11	3	14	3	0	0	0	4	11	3	14	3	0	23.9	23.9	23.9	89.301	812	812;812;845;808;808;628;159;177;250;275;81;81;98	0	342750000	0	0	4292400	108640000	3867600	222490000	3466000	0
ENSP00000313327;ENSP00000313199;ENSP00000426446;ENSP00000420926;ENSP00000421952;ENSP00000437416;ENSP00000425439	ENSP00000313327;ENSP00000313199;ENSP00000426446;ENSP00000420926;ENSP00000421952	34;32;30;30;27;14;11	34;32;30;30;27;14;11	6;4;2;2;4;0;4	>ENSP00000313327 pep:known chromosome:GRCh37:4:83274982:83295139:-1 gene:ENSG00000138668 transcript:ENST00000353341 gene_biotype:protein_coding transcript_biotype:protein_coding;>ENSP00000313199 pep:known chromosome:GRCh37:4:83273651:83295109:-1 gene:ENSG0	7	34	34	6	0	24	1	29	0	26	3	32	0	24	1	29	0	26	3	32	0	3	0	5	0	4	0	5	59.2	59.2	14.1	32.834	306	306;355;210;261;221;201;92	56.2	66249000000	0	6836600000	8047300	25827000000	0	8643600000	12480000	24921000000
ENSP00000313420;ENSP00000345182	ENSP00000313420;ENSP00000345182	23;22	23;22	23;22	>ENSP00000313420 pep:known chromosome:GRCh37:8:48685669:48872743:-1 gene:ENSG00000253729 transcript:ENST00000314191 gene_biotype:protein_coding transcript_biotype:protein_coding;>ENSP00000345182 pep:known chromosome:GRCh37:8:48685669:48872743:-1 gene:ENSG0	2	23	23	23	0	4	0	10	0	5	1	13	0	4	0	10	0	5	1	13	0	4	0	10	0	5	1	13	6.5	6.5	6.5	468.97	4127	4127;4096	3.7	149880000	0	6820000	0	37002000	0	27232000	0	78828000
ENSP00000367891;ENSP00000313571	ENSP00000367891;ENSP00000313571	6;6	6;6	6;6	>ENSP00000367891 pep:known chromosome:GRCh37:19:39261611:39264132:-1 gene:ENSG00000205076 transcript:ENST00000378626 gene_biotype:protein_coding transcript_biotype:protein_coding;>ENSP00000313571 pep:known chromosome:GRCh37:19:39279851:39282389:1 gene:ENSG	2	6	6	6	6	0	0	0	0	0	0	0	6	0	0	0	0	0	0	0	6	0	0	0	0	0	0	0	50	50	50	15.075	136	136;136	0	74369000	74369000	0	0	0	0	0	0	0
ENSP00000313829;ENSP00000417731;ENSP00000281156;ENSP00000348108;ENSP00000430284;ENSP00000427841;ENSP00000427851;ENSP00000431022	ENSP00000313829;ENSP00000417731	21;16;5;2;1;1;1;1	21;16;5;2;1;1;1;1	21;16;5;2;1;1;1;1	>ENSP00000313829 pep:known chromosome:GRCh37:1:32479430:32509483:1 gene:ENSG00000121774 transcript:ENST00000327300 gene_biotype:protein_coding transcript_biotype:protein_coding;>ENSP00000417731 pep:known chromosome:GRCh37:1:32479597:32508225:1 gene:ENSG000	8	21	21	21	0	13	0	18	0	13	3	16	0	13	0	18	0	13	3	16	0	13	0	18	0	13	3	16	45.6	45.6	45.6	48.227	443	443;404;349;346;161;195;196;265	39.1	7380500000	0	496840000	0	1679400000	0	1026600000	25403000	4152300000
ENSP00000454545;ENSP00000313890	ENSP00000454545;ENSP00000313890	25;25	22;22	22;22	>ENSP00000454545 pep:novel chromosome:GRCh37:HG186_PATCH:51428699:51435339:1 gene:ENSG00000259956 transcript:ENST00000563281 gene_biotype:protein_coding transcript_biotype:protein_coding;>ENSP00000313890 pep:novel chromosome:GRCh37:3:51428731:51435330:1 ge	2	25	22	22	0	10	0	19	0	10	0	17	0	8	0	17	0	8	0	16	0	8	0	17	0	8	0	16	36.3	33.7	33.7	97.204	890	890;890	28.8	1153900000	0	55889000	0	228650000	0	216340000	0	653030000
ENSP00000458378;ENSP00000433212;ENSP00000314075;ENSP00000459968;ENSP00000459895;ENSP00000443139;ENSP00000337736	ENSP00000458378;ENSP00000433212;ENSP00000314075;ENSP00000459968;ENSP00000459895;ENSP00000443139;ENSP00000337736	2;2;2;2;2;2;2	2;2;2;2;2;2;2	2;2;2;2;2;2;2	>ENSP00000458378 pep:novel chromosome:GRCh37:17:55183384:55189196:1 gene:ENSG00000121057 transcript:ENST00000576295 gene_biotype:protein_coding transcript_biotype:protein_coding;>ENSP00000433212 pep:known chromosome:GRCh37:17:55173897:55198707:1 gene:ENSG0	7	2	2	2	0	0	0	0	0	0	0	2	0	0	0	0	0	0	0	2	0	0	0	0	0	0	0	2	23	23	23	21.783	204	204;593;593;903;903;903;903	23	44221000	0	0	0	0	0	0	0	44221000
ENSP00000314193	ENSP00000314193	10	10	10	>ENSP00000314193 pep:known chromosome:GRCh37:2:190306159:190340291:1 gene:ENSG00000115368 transcript:ENST00000314761 gene_biotype:protein_coding transcript_biotype:protein_coding	1	10	10	10	0	3	0	8	0	5	0	0	0	3	0	8	0	5	0	0	0	3	0	8	0	5	0	0	14.7	14.7	14.7	94.498	830	830	0	134110000	0	5408200	0	74932000	0	53772000	0	0
ENSP00000432032;ENSP00000314348	ENSP00000432032;ENSP00000314348	4;4	4;4	4;4	>ENSP00000432032 pep:putative chromosome:GRCh37:11:108535849:108792970:1 gene:ENSG00000178105 transcript:ENST00000526794 gene_biotype:protein_coding transcript_biotype:protein_coding;>ENSP00000314348 pep:known chromosome:GRCh37:11:108535752:108811657:1 gen	2	4	4	4	0	0	0	0	0	4	0	0	0	0	0	0	0	4	0	0	0	0	0	0	0	4	0	0	5.4	5.4	5.4	96.454	835	835;875	0	8101700	0	0	0	0	0	8101700	0	0
ENSP00000391852;ENSP00000416553;ENSP00000373445;ENSP00000314491;ENSP00000396807;ENSP00000410588;ENSP00000398618	ENSP00000391852;ENSP00000416553;ENSP00000373445;ENSP00000314491;ENSP00000396807;ENSP00000410588	4;4;4;4;2;2;1	4;4;4;4;2;2;1	4;4;4;4;2;2;1	>ENSP00000391852 pep:known chromosome:GRCh37:7:100472807:100486285:1 gene:ENSG00000087087 transcript:ENST00000432932 gene_biotype:protein_coding transcript_biotype:protein_coding;>ENSP00000416553 pep:known chromosome:GRCh37:7:100472748:100486285:1 gene:ENS	7	4	4	4	0	1	0	2	0	2	1	3	0	1	0	2	0	2	1	3	0	1	0	2	0	2	1	3	6.7	6.7	6.7	100.15	871	871;872;875;876;77;499;149	4.6	45137000	0	1431100	0	3862600	0	8527300	429310	30887000
ENSP00000314949;ENSP00000461879	ENSP00000314949	12;5	12;5	12;5	>ENSP00000314949 pep:known chromosome:GRCh37:17:7387685:7417933:1 gene:ENSG00000181222 transcript:ENST00000322644 gene_biotype:protein_coding transcript_biotype:protein_coding	2	12	12	12	0	2	0	6	0	3	2	6	0	2	0	6	0	3	2	6	0	2	0	6	0	3	2	6	8.8	8.8	8.8	217.17	1970	1970;566	4.6	129680000	0	8249900	0	30264000	0	40297000	1417500	49457000
ENSP00000468156;ENSP00000315205;ENSP00000405436;ENSP00000250241;ENSP00000465219;ENSP00000465654;ENSP00000468134;ENSP00000467950;ENSP00000468323;ENSP00000468092;ENSP00000466991;ENSP00000466396;ENSP00000464974;ENSP00000466235;ENSP00000465831;ENSP00000467704;ENSP00000467372	ENSP00000468156;ENSP00000315205;ENSP00000405436;ENSP00000250241;ENSP00000465219	44;44;38;38;38;8;5;5;4;4;4;4;4;2;2;1;1	1;1;1;1;1;0;0;0;0;0;0;0;0;0;0;0;0	1;1;1;1;1;0;0;0;0;0;0;0;0;0;0;0;0	>ENSP00000468156 pep:known chromosome:GRCh37:19:10781282:10800522:1 gene:ENSG00000129351 transcript:ENST00000590261 gene_biotype:protein_coding transcript_biotype:protein_coding;>ENSP00000315205 pep:known chromosome:GRCh37:19:10764937:10803093:1 gene:ENSG0	17	44	1	1	0	28	2	34	1	23	16	32	0	1	0	1	0	1	0	1	0	1	0	1	0	1	0	1	56.5	3.8	3.8	95.337	894	894;894;690;690;702;254;161;180;78;79;79;99;122;116;158;55;73	40.4	108480000	0	757380	0	49621000	0	9321200	0	48783000
ENSP00000404834;ENSP00000388530;ENSP00000382743;ENSP00000346426;ENSP00000315328;ENSP00000346971;ENSP00000406451;ENSP00000368563;ENSP00000443926;ENSP00000389951;ENSP00000438884	ENSP00000404834;ENSP00000388530;ENSP00000382743;ENSP00000346426;ENSP00000315328;ENSP00000346971;ENSP00000406451;ENSP00000368563;ENSP00000443926;ENSP00000389951	25;25;25;25;25;25;25;25;25;25;12	18;18;18;18;18;18;18;18;18;18;8	18;18;18;18;18;18;18;18;18;18;8	>ENSP00000404834 pep:known chromosome:GRCh37:10:11060106:11373245:1 gene:ENSG00000048740 transcript:ENST00000417956 gene_biotype:protein_coding transcript_biotype:protein_coding;>ENSP00000388530 pep:known chromosome:GRCh37:10:11206993:11378666:1 gene:ENSG0	11	25	18	18	0	16	1	18	0	17	0	23	0	13	1	14	0	12	0	17	0	13	1	14	0	12	0	17	44.1	34.4	34.4	52.054	488	488;490;490;490;490;498;508;508;521;521;403	34.6	9529300000	0	921000000	1952000	2819700000	0	1041200000	0	4745400000
ENSP00000463374;ENSP00000387844;ENSP00000463536;ENSP00000315379;ENSP00000463756;ENSP00000445421	ENSP00000463374;ENSP00000387844;ENSP00000463536;ENSP00000315379;ENSP00000463756;ENSP00000445421	2;2;2;2;1;1	2;2;2;2;1;1	2;2;2;2;1;1	>ENSP00000463374 pep:known chromosome:GRCh37:HG1287_PATCH:150933060:150964639:1 gene:ENSG00000265228 transcript:ENST00000577234 gene_biotype:protein_coding transcript_biotype:protein_coding;>ENSP00000387844 pep:known chromosome:GRCh37:1:150294002:150325608	6	2	2	2	0	0	0	0	0	0	1	1	0	0	0	0	0	0	1	1	0	0	0	0	0	0	1	1	4.4	4.4	4.4	72.075	634	634;634;683;683;281;281	2.8	5711600	0	0	0	0	0	0	1719400	3992300
ENSP00000405068;ENSP00000315674;ENSP00000427415;ENSP00000381146	ENSP00000405068;ENSP00000315674;ENSP00000427415;ENSP00000381146	7;7;5;5	7;7;5;5	7;7;5;5	>ENSP00000405068 pep:known chromosome:GRCh37:4:2939660:2965112:-1 gene:ENSG00000087269 transcript:ENST00000416614 gene_biotype:protein_coding transcript_biotype:protein_coding;>ENSP00000315674 pep:novel chromosome:GRCh37:4:2939669:2965095:-1 gene:ENSG00000	4	7	7	7	0	0	0	6	0	3	0	0	0	0	0	6	0	3	0	0	0	0	0	6	0	3	0	0	9.6	9.6	9.6	97.667	857	857;857;788;806	0	50567000	0	0	0	34897000	0	15669000	0	0
ENSP00000359256;ENSP00000315948;ENSP00000359254;ENSP00000408806;ENSP00000359261;ENSP00000299179;ENSP00000315364;ENSP00000339844;ENSP00000359262;ENSP00000430369;ENSP00000471004	ENSP00000359256;ENSP00000315948;ENSP00000359254;ENSP00000408806;ENSP00000359261;ENSP00000299179;ENSP00000315364;ENSP00000339844;ENSP00000359262;ENSP00000430369	4;4;3;3;3;3;3;3;3;2;1	4;4;3;3;3;3;3;3;3;2;1	4;4;3;3;3;3;3;3;3;2;1	>ENSP00000359256 pep:known chromosome:GRCh37:10:102746031:102747240:-1 gene:ENSG00000055950 transcript:ENST00000370236 gene_biotype:protein_coding transcript_biotype:protein_coding;>ENSP00000315948 pep:known chromosome:GRCh37:10:102746033:102747272:-1 gene	11	4	4	4	0	0	0	0	1	3	3	3	0	0	0	0	1	3	3	3	0	0	0	0	1	3	3	3	26.4	26.4	26.4	17.853	159	159;159;164;169;184;202;215;235;261;148;44	18.2	87030000	0	0	0	0	1596400	24430000	32243000	28762000
ENSP00000442981;ENSP00000316029	ENSP00000442981;ENSP00000316029	1;1	1;1	1;1	>ENSP00000442981 pep:known chromosome:GRCh37:9:35697334:35732392:-1 gene:ENSG00000137076 transcript:ENST00000540444 gene_biotype:protein_coding transcript_biotype:protein_coding;>ENSP00000316029 pep:known chromosome:GRCh37:9:35696945:35732392:-1 gene:ENSG0	2	1	1	1	1	0	0	0	0	0	0	0	1	0	0	0	0	0	0	0	1	0	0	0	0	0	0	0	0.6	0.6	0.6	258.08	2429	2429;2541	0	1803400	1803400	0	0	0	0	0	0	0
ENSP00000316042	ENSP00000316042	19	19	19	>ENSP00000316042 pep:known chromosome:GRCh37:5:137087075:137090039:-1 gene:ENSG00000177733 transcript:ENST00000314940 gene_biotype:protein_coding transcript_biotype:protein_coding	1	19	19	19	0	16	0	17	0	10	2	16	0	16	0	17	0	10	2	16	0	16	0	17	0	10	2	16	44.6	44.6	44.6	30.84	305	305	43	4913200000	0	466330000	0	1191600000	0	371940000	1534900	2881900000
ENSP00000316291;ENSP00000317872;ENSP00000456750;ENSP00000370427;ENSP00000457716;ENSP00000460821	ENSP00000316291;ENSP00000317872;ENSP00000456750	15;15;11;7;3;1	15;15;11;7;3;1	15;15;11;7;3;1	>ENSP00000316291 pep:known chromosome:GRCh37:16:24551904:24584184:1 gene:ENSG00000122257 transcript:ENST00000348022 gene_biotype:protein_coding transcript_biotype:protein_coding;>ENSP00000317872 pep:known chromosome:GRCh37:16:24551516:24584184:1 gene:ENSG0	6	15	15	15	0	3	0	0	0	11	5	7	0	3	0	0	0	11	5	7	0	3	0	0	0	11	5	7	12.6	12.6	12.6	197.29	1758	1758;1792;1008;952;300;158	5.8	190800000	0	3102900	0	0	0	101840000	6158100	79703000
ENSP00000404754;ENSP00000411826;ENSP00000317600;ENSP00000399858;ENSP00000376320;ENSP00000407682;ENSP00000391935;ENSP00000395974;ENSP00000323737;ENSP00000316879;ENSP00000343450;ENSP00000416255;ENSP00000371767;ENSP00000338020;ENSP00000392908;ENSP00000396888;ENSP00000398145;ENSP00000391412;ENSP00000413159;ENSP00000403269	ENSP00000404754;ENSP00000411826;ENSP00000317600;ENSP00000399858;ENSP00000376320;ENSP00000407682;ENSP00000391935;ENSP00000395974;ENSP00000323737;ENSP00000316879;ENSP00000343450;ENSP00000416255;ENSP00000371767;ENSP00000338020;ENSP00000392908	4;4;4;4;4;4;4;4;4;4;4;4;4;4;2;1;1;1;1;1	4;4;4;4;4;4;4;4;4;4;4;4;4;4;2;1;1;1;1;1	4;4;4;4;4;4;4;4;4;4;4;4;4;4;2;1;1;1;1;1	>ENSP00000404754 pep:putative chromosome:GRCh37:3:184038452:184053135:1 gene:ENSG00000114867 transcript:ENST00000435046 gene_biotype:protein_coding transcript_biotype:protein_coding;>ENSP00000411826 pep:known chromosome:GRCh37:3:184038101:184053139:1 gene:	20	4	4	4	0	0	0	0	0	2	1	2	0	0	0	0	0	2	1	2	0	0	0	0	0	2	1	2	5.5	5.5	5.5	154.8	1403	1403;1404;1435;1436;1512;1513;1559;1560;1599;1599;1600;1606;1606;1606;226;180;757;834;869;903	2	18209000	0	0	0	0	0	7474700	2268100	8465800
ENSP00000317123;ENSP00000387870;ENSP00000326937	ENSP00000317123	3;1;1	3;1;1	3;1;1	>ENSP00000317123 pep:known chromosome:GRCh37:2:96940074:96971253:-1 gene:ENSG00000144028 transcript:ENST00000323853 gene_biotype:protein_coding transcript_biotype:protein_coding	3	3	3	3	0	0	0	0	0	0	2	2	0	0	0	0	0	0	2	2	0	0	0	0	0	0	2	2	1.9	1.9	1.9	244.5	2136	2136;595;625	1.1	2397600	0	0	0	0	0	0	921070	1476500
ENSP00000317334;ENSP00000376008;ENSP00000439447;ENSP00000390159;ENSP00000442856;ENSP00000444423;ENSP00000437840;ENSP00000439671;ENSP00000441345	ENSP00000317334;ENSP00000376008;ENSP00000439447;ENSP00000390159	5;4;3;3;1;1;1;1;1	5;4;3;3;1;1;1;1;1	5;4;3;3;1;1;1;1;1	>ENSP00000317334 pep:known chromosome:GRCh37:6:160199530:160210781:-1 gene:ENSG00000120438 transcript:ENST00000321394 gene_biotype:protein_coding transcript_biotype:protein_coding;>ENSP00000376008 pep:known chromosome:GRCh37:6:160200019:160210735:-1 gene:E	9	5	5	5	1	0	0	0	0	0	4	0	1	0	0	0	0	0	4	0	1	0	0	0	0	0	4	0	16.5	16.5	16.5	60.343	556	556;401;332;433;91;100;111;136;221	0	15607000	1656200	0	0	0	0	0	13950000	0
ENSP00000436880;ENSP00000435015;ENSP00000435117;ENSP00000432429;ENSP00000435697;ENSP00000431763;ENSP00000433611;ENSP00000436507;ENSP00000434872;ENSP00000388261;ENSP00000378551;ENSP00000317399;ENSP00000410059;ENSP00000391944;ENSP00000434070	ENSP00000436880;ENSP00000435015;ENSP00000435117;ENSP00000432429;ENSP00000435697;ENSP00000431763;ENSP00000433611;ENSP00000436507;ENSP00000434872;ENSP00000388261;ENSP00000378551;ENSP00000317399;ENSP00000410059;ENSP00000391944;ENSP00000434070	1;1;1;1;1;1;1;1;1;1;1;1;1;1;1	1;1;1;1;1;1;1;1;1;1;1;1;1;1;1	1;1;1;1;1;1;1;1;1;1;1;1;1;1;1	>ENSP00000436880 pep:putative chromosome:GRCh37:8:144662249:144668987:-1 gene:ENSG00000104529 transcript:ENST00000528382 gene_biotype:protein_coding transcript_biotype:protein_coding;>ENSP00000435015 pep:putative chromosome:GRCh37:8:144661898:144662807:-1	15	1	1	1	0	0	0	0	0	0	1	0	0	0	0	0	0	0	1	0	0	0	0	0	0	0	1	0	36.1	36.1	36.1	3.9417	36	36;119;156;238;257;257;261;262;281;281;281;281;647;647;697	0	743430	0	0	0	0	0	0	743430	0
ENSP00000365440;ENSP00000353552;ENSP00000317788;ENSP00000397725	ENSP00000365440;ENSP00000353552;ENSP00000317788;ENSP00000397725	35;35;35;33	35;35;35;33	2;2;2;2	>ENSP00000365440 pep:known chromosome:GRCh37:9:86582999:86595569:-1 gene:ENSG00000165119 transcript:ENST00000376264 gene_biotype:protein_coding transcript_biotype:protein_coding;>ENSP00000353552 pep:known chromosome:GRCh37:9:86583824:86595165:-1 gene:ENSG0	4	35	35	2	1	25	3	31	1	28	9	28	1	25	3	31	1	28	9	28	0	0	0	1	0	1	0	0	59.8	59.8	6.5	50.976	463	463;463;463;428	57.7	28038000000	5838100	3718000000	13272000	8893000000	839950	3487500000	93728000	11825000000
ENSP00000318177;ENSP00000361451	ENSP00000318177	39;18	36;15	34;13	>ENSP00000318177 pep:known chromosome:GRCh37:9:133454993:133513739:1 gene:ENSG00000107164 transcript:ENST00000319725 gene_biotype:protein_coding transcript_biotype:protein_coding	2	39	36	34	0	24	0	27	0	30	2	35	0	22	0	25	0	27	2	33	0	21	0	24	0	25	2	32	70.6	67.1	64.3	61.64	572	572;261	67.5	18423000000	0	1032500000	0	3320700000	0	3672400000	1636100	10396000000
ENSP00000318195;ENSP00000392747;ENSP00000401620;ENSP00000401322;ENSP00000413775	ENSP00000318195	94;31;31;29;29	94;31;31;29;29	51;31;31;29;29	>ENSP00000318195 pep:known chromosome:GRCh37:2:232318242:232329305:-1 gene:ENSG00000115053 transcript:ENST00000322723 gene_biotype:protein_coding transcript_biotype:protein_coding	5	94	94	51	1	58	10	75	3	85	10	64	1	58	10	75	3	85	10	64	0	29	5	38	1	47	6	34	68	68	37.9	76.613	710	710;166;170;141;151	59.4	151960000000	457400	13675000000	26152000	66884000000	1674100	40545000000	96154000	30730000000
ENSP00000446099;ENSP00000318415;ENSP00000470800;ENSP00000417451;ENSP00000301459	ENSP00000446099;ENSP00000318415	37;37;2;2;1	7;7;0;0;0	7;7;0;0;0	>ENSP00000446099 pep:known chromosome:GRCh37:1:89445142:89458643:-1 gene:ENSG00000213516 transcript:ENST00000399794 gene_biotype:protein_coding transcript_biotype:protein_coding;>ENSP00000318415 pep:known chromosome:GRCh37:1:89445139:89458455:-1 gene:ENSG0	5	37	7	7	0	21	1	25	2	23	5	36	0	1	0	4	0	3	0	7	0	1	0	4	0	3	0	7	58.5	13.3	13.3	42.141	390	390;390;1067;1067;523	58.5	236110000	0	0	0	72523000	0	24666000	0	138920000
ENSP00000458528;ENSP00000458115;ENSP00000457000;ENSP00000318646;ENSP00000457924;ENSP00000457001;ENSP00000460069;ENSP00000460618;ENSP00000459554;ENSP00000459373;ENSP00000454746	ENSP00000458528;ENSP00000458115;ENSP00000457000;ENSP00000318646;ENSP00000457924;ENSP00000457001;ENSP00000460069;ENSP00000460618;ENSP00000459554;ENSP00000459373;ENSP00000454746	2;2;2;2;1;1;1;1;1;1;1	2;2;2;2;1;1;1;1;1;1;1	2;2;2;2;1;1;1;1;1;1;1	>ENSP00000458528 pep:known chromosome:GRCh37:16:18793313:18801656:-1 gene:ENSG00000134419 transcript:ENST00000572008 gene_biotype:protein_coding transcript_biotype:nonsense_mediated_decay;>ENSP00000458115 pep:known chromosome:GRCh37:16:18794291:18801582:-1	11	2	2	2	1	0	0	0	0	0	1	0	1	0	0	0	0	0	1	0	1	0	0	0	0	0	1	0	22.3	22.3	22.3	14.839	130	130;130;130;130;49;50;52;100;111;111;237	0	4235000	633580	0	0	0	0	0	3601400	0
ENSP00000388778;ENSP00000369768;ENSP00000318687;ENSP00000396090;ENSP00000369769	ENSP00000388778;ENSP00000369768;ENSP00000318687;ENSP00000396090;ENSP00000369769	2;2;2;2;1	2;2;2;2;1	2;2;2;2;1	>ENSP00000388778 pep:known chromosome:GRCh37:13:31711403:31736176:-1 gene:ENSG00000120694 transcript:ENST00000429785 gene_biotype:protein_coding transcript_biotype:protein_coding;>ENSP00000369768 pep:novel chromosome:GRCh37:13:31710765:31736064:-1 gene:ENS	5	2	2	2	0	0	0	1	0	0	2	0	0	0	0	1	0	0	2	0	0	0	0	1	0	0	2	0	5.6	5.6	5.6	77.162	677	677;814;858;860;817	0	104990000	0	0	0	37946000	0	0	67042000	0
ENSP00000318697	ENSP00000318697	4	1	1	>ENSP00000318697 pep:known chromosome:GRCh37:18:12308058:12326618:1 gene:ENSG00000176014 transcript:ENST00000317702 gene_biotype:protein_coding transcript_biotype:protein_coding	1	4	1	1	4	0	3	2	0	0	2	2	1	0	0	0	0	0	0	0	1	0	0	0	0	0	0	0	12.3	3.8	3.8	49.857	446	446	6.3	1758800	1758800	0	0	0	0	0	0	0
ENSP00000432655;ENSP00000318861;ENSP00000436757;ENSP00000435495;ENSP00000431908;ENSP00000431520	ENSP00000432655;ENSP00000318861;ENSP00000436757	4;4;2;1;1;1	4;4;2;1;1;1	4;4;2;1;1;1	>ENSP00000432655 pep:novel chromosome:GRCh37:11:65819802:65836779:1 gene:ENSG00000087365 transcript:ENST00000528302 gene_biotype:protein_coding transcript_biotype:protein_coding;>ENSP00000318861 pep:known chromosome:GRCh37:11:65819807:65836382:1 gene:ENSG0	6	4	4	4	0	0	0	2	0	1	1	2	0	0	0	2	0	1	1	2	0	0	0	2	0	1	1	2	7.2	7.2	7.2	98.169	878	878;895;315;273;354;387	4.4	33218000	0	0	0	2671700	0	13006000	3804700	13736000
ENSP00000338143;ENSP00000319104	ENSP00000338143;ENSP00000319104	6;6	6;6	6;6	>ENSP00000338143 pep:known chromosome:GRCh37:17:26989216:27028753:1 gene:ENSG00000109111 transcript:ENST00000347486 gene_biotype:protein_coding transcript_biotype:protein_coding;>ENSP00000319104 pep:known chromosome:GRCh37:17:26989109:27029697:1 gene:ENSG0	2	6	6	6	0	1	0	3	0	2	0	4	0	1	0	3	0	2	0	4	0	1	0	3	0	2	0	4	4.6	4.6	4.6	199.07	1726	1726;1726	3.8	49112000	0	933250	0	9400600	0	9598800	0	29180000
ENSP00000420103;ENSP00000350064;ENSP00000347637;ENSP00000319429;ENSP00000418427;ENSP00000282488;ENSP00000437491;ENSP00000417630;ENSP00000418876;ENSP00000319374;ENSP00000418109;ENSP00000359876;ENSP00000359894;ENSP00000359890;ENSP00000417169;ENSP00000439618;ENSP00000359886;ENSP00000420680;ENSP00000418508	ENSP00000420103;ENSP00000350064;ENSP00000347637;ENSP00000319429;ENSP00000418427;ENSP00000282488;ENSP00000437491;ENSP00000417630;ENSP00000418876;ENSP00000319374;ENSP00000418109	8;8;8;8;7;7;7;7;7;7;6;3;3;3;2;2;2;1;1	1;1;1;1;1;1;1;1;0;0;1;0;0;0;0;0;0;0;0	1;1;1;1;1;1;1;1;0;0;1;0;0;0;0;0;0;0;0	>ENSP00000420103 pep:known chromosome:GRCh37:3:152017983:152177116:1 gene:ENSG00000152601 transcript:ENST00000492948 gene_biotype:protein_coding transcript_biotype:protein_coding;>ENSP00000350064 pep:known chromosome:GRCh37:3:152017194:152183568:1 gene:ENS	19	8	1	1	0	3	0	6	0	2	0	7	0	0	0	1	0	0	0	1	0	0	0	1	0	0	0	1	24.6	9.6	9.6	37.073	342	342;342;370;382;302;302;314;314;340;340;329;334;342;354;58;292;304;155;210	22.2	28868000	0	0	0	6136900	0	0	0	22731000
ENSP00000319664	ENSP00000319664	1	1	1	>ENSP00000319664 pep:known chromosome:GRCh37:1:27248217:27273353:1 gene:ENSG00000090273 transcript:ENST00000321265 gene_biotype:protein_coding transcript_biotype:protein_coding	1	1	1	1	0	0	0	0	0	0	1	0	0	0	0	0	0	0	1	0	0	0	0	0	0	0	1	0	8.2	8.2	8.2	38.242	331	331	0	8686100	0	0	0	0	0	0	8686100	0
ENSP00000452276;ENSP00000451291;ENSP00000404848;ENSP00000319690;ENSP00000452214;ENSP00000451187;ENSP00000451652;ENSP00000452213;ENSP00000452185;ENSP00000452599;ENSP00000451892;ENSP00000450669;ENSP00000430065;ENSP00000430394;ENSP00000430367;ENSP00000428667;ENSP00000430128;ENSP00000428711;ENSP00000427787;ENSP00000428310;ENSP00000428807	ENSP00000452276;ENSP00000451291;ENSP00000404848;ENSP00000319690;ENSP00000452214;ENSP00000451187;ENSP00000451652;ENSP00000452213;ENSP00000452185	67;67;67;67;51;51;50;36;34;20;14;13;2;2;2;2;2;1;1;1;1	4;4;4;4;4;4;0;4;4;0;0;0;0;0;0;0;0;0;0;0;0	0;0;0;0;0;0;0;0;0;0;0;0;0;0;0;0;0;0;0;0;0	>ENSP00000452276 pep:known chromosome:GRCh37:14:21679096:21737584:-1 gene:ENSG00000092199 transcript:ENST00000557201 gene_biotype:protein_coding transcript_biotype:protein_coding;>ENSP00000451291 pep:known chromosome:GRCh37:14:21678709:21737584:-1 gene:ENS	21	67	4	0	0	52	11	53	1	56	7	62	0	4	0	4	0	2	0	4	0	0	0	0	0	0	0	0	96.4	12.1	0	33.67	306	306;306;306;306;231;231;226;187;175;147;66;54;280;291;291;291;304;85;85;146;218	96.1	6062600000	0	1643200000	0	2871400000	0	174500000	0	1373500000
ENSP00000368335;ENSP00000455020;ENSP00000319788;ENSP00000398330;ENSP00000368334;ENSP00000456282	ENSP00000368335;ENSP00000455020;ENSP00000319788;ENSP00000398330;ENSP00000368334;ENSP00000456282	3;3;3;2;2;2	3;3;3;2;2;2	3;3;3;2;2;2	>ENSP00000368335 pep:novel chromosome:GRCh37:16:69743304:69760571:-1 gene:ENSG00000181019 transcript:ENST00000379047 gene_biotype:protein_coding transcript_biotype:protein_coding;>ENSP00000455020 pep:novel chromosome:GRCh37:16:69744865:69760463:-1 gene:ENS	6	3	3	3	3	0	0	0	0	0	1	0	3	0	0	0	0	0	1	0	3	0	0	0	0	0	1	0	22.1	22.1	22.1	27.295	240	240;253;274;202;236;269	0	14751000	3271300	0	0	0	0	0	11480000	0
ENSP00000463677;ENSP00000320184	ENSP00000463677;ENSP00000320184	3;3	3;3	3;3	>ENSP00000463677 pep:putative chromosome:GRCh37:17:55918161:55927405:-1 gene:ENSG00000181610 transcript:ENST00000578444 gene_biotype:protein_coding transcript_biotype:protein_coding;>ENSP00000320184 pep:known chromosome:GRCh37:17:55916842:55927417:-1 gene:	2	3	3	3	0	0	0	0	0	2	0	3	0	0	0	0	0	2	0	3	0	0	0	0	0	2	0	3	19.7	19.7	19.7	17.517	152	152;190	19.7	50056000	0	0	0	0	0	19577000	0	30480000
ENSP00000320204;ENSP00000371634;ENSP00000410242;ENSP00000413787	ENSP00000320204;ENSP00000371634;ENSP00000410242;ENSP00000413787	6;6;6;5	5;5;5;4	5;5;5;4	>ENSP00000320204 pep:known chromosome:GRCh37:3:185361763:185542812:-1 gene:ENSG00000073792 transcript:ENST00000346192 gene_biotype:protein_coding transcript_biotype:protein_coding;>ENSP00000371634 pep:known chromosome:GRCh37:3:185361527:185542844:-1 gene:E	4	6	5	5	0	1	0	1	0	4	0	5	0	0	0	0	0	3	0	4	0	0	0	0	0	3	0	4	14.9	12.6	12.6	61.842	556	556;599;605;542	12.1	164920000	0	0	0	0	0	41627000	0	123290000
ENSP00000465402;ENSP00000468068;ENSP00000396548;ENSP00000320309	ENSP00000465402;ENSP00000468068;ENSP00000396548;ENSP00000320309	1;1;1;1	1;1;1;1	1;1;1;1	>ENSP00000465402 pep:putative chromosome:GRCh37:19:13041121:13044525:-1 gene:ENSG00000179115 transcript:ENST00000587981 gene_biotype:protein_coding transcript_biotype:protein_coding;>ENSP00000468068 pep:known chromosome:GRCh37:19:13033344:13044510:-1 gene:	4	1	1	1	0	0	0	0	0	1	0	0	0	0	0	0	0	1	0	0	0	0	0	0	0	1	0	0	6.5	6.5	6.5	18.502	169	169;235;477;508	0	1771000	0	0	0	0	0	1771000	0	0
ENSP00000320866;ENSP00000465918	ENSP00000320866	4;1	4;1	4;1	>ENSP00000320866 pep:known chromosome:GRCh37:19:13049421:13055303:1 gene:ENSG00000179218 transcript:ENST00000316448 gene_biotype:protein_coding transcript_biotype:protein_coding	2	4	4	4	3	0	1	1	0	0	2	0	3	0	1	1	0	0	2	0	3	0	1	1	0	0	2	0	15.1	15.1	15.1	48.141	417	417;163	0	13371000	6442200	0	749630	0	0	0	6179500	0
ENSP00000437098;ENSP00000321259	ENSP00000437098;ENSP00000321259	1;1	1;1	1;1	>ENSP00000437098 pep:putative chromosome:GRCh37:11:747428:765012:1 gene:ENSG00000177156 transcript:ENST00000528097 gene_biotype:protein_coding transcript_biotype:protein_coding;>ENSP00000321259 pep:known chromosome:GRCh37:11:747329:765024:1 gene:ENSG000001	2	1	1	1	1	0	0	0	0	0	0	0	1	0	0	0	0	0	0	0	1	0	0	0	0	0	0	0	3.5	3.5	3.5	35.328	318	318;337	0	1221800	1221800	0	0	0	0	0	0	0
ENSP00000354271;ENSP00000415968;ENSP00000321347;ENSP00000431190	ENSP00000354271;ENSP00000415968;ENSP00000321347	13;13;13;2	8;8;8;2	8;8;8;2	>ENSP00000354271 pep:known chromosome:GRCh37:9:125887318:126030855:-1 gene:ENSG00000165209 transcript:ENST00000360998 gene_biotype:protein_coding transcript_biotype:protein_coding;>ENSP00000415968 pep:known chromosome:GRCh37:9:125883910:126030855:-1 gene:E	4	13	8	8	0	7	0	12	0	6	1	11	0	4	0	7	0	3	0	8	0	4	0	7	0	3	0	8	18.7	13.1	13.1	71.966	658	658;672;672;89	18.2	244880000	0	13487000	0	51001000	0	28454000	0	151940000
ENSP00000403502;ENSP00000393525;ENSP00000321584	ENSP00000403502;ENSP00000393525;ENSP00000321584	2;2;2	2;2;2	2;2;2	>ENSP00000403502 pep:putative chromosome:GRCh37:3:49063950:49066811:-1 gene:ENSG00000178035 transcript:ENST00000442157 gene_biotype:protein_coding transcript_biotype:protein_coding;>ENSP00000393525 pep:putative chromosome:GRCh37:3:49061758:49065906:-1 gene	3	2	2	2	0	0	0	0	0	0	2	0	0	0	0	0	0	0	2	0	0	0	0	0	0	0	2	0	6.5	6.5	6.5	30.611	279	279;470;514	0	2714700	0	0	0	0	0	0	2714700	0
ENSP00000322147;ENSP00000350365;ENSP00000346465;ENSP00000337838;ENSP00000378107;ENSP00000397808;ENSP00000384825;ENSP00000385650;ENSP00000384471;ENSP00000378109;ENSP00000349944	ENSP00000322147;ENSP00000350365;ENSP00000346465;ENSP00000337838;ENSP00000378107;ENSP00000397808;ENSP00000384825;ENSP00000385650;ENSP00000384471;ENSP00000378109;ENSP00000349944	2;2;2;2;1;1;1;1;1;1;1	2;2;2;2;1;1;1;1;1;1;1	2;2;2;2;1;1;1;1;1;1;1	>ENSP00000322147 pep:known chromosome:GRCh37:2:55199325:55277680:-1 gene:ENSG00000115310 transcript:ENST00000317610 gene_biotype:protein_coding transcript_biotype:protein_coding;>ENSP00000350365 pep:novel chromosome:GRCh37:2:55199325:55277680:-1 gene:ENSG0	11	2	2	2	1	0	0	0	0	0	2	0	1	0	0	0	0	0	2	0	1	0	0	0	0	0	2	0	13.1	13.1	13.1	40.317	373	373;392;960;1192;199;203;345;986;986;986;986	0	5600800	243630	0	0	0	0	0	5357100	0
ENSP00000422011;ENSP00000418563;ENSP00000322376;ENSP00000430816;ENSP00000420210;ENSP00000417441;ENSP00000381027;ENSP00000418220;ENSP00000420575;ENSP00000418465	ENSP00000422011;ENSP00000418563;ENSP00000322376;ENSP00000430816;ENSP00000420210	7;7;7;4;4;3;3;2;1;1	7;7;7;4;4;3;3;2;1;1	7;7;7;4;4;3;3;2;1;1	>ENSP00000422011 pep:known chromosome:GRCh37:3:142720463:142775688:1 gene:ENSG00000163714 transcript:ENST00000493598 gene_biotype:protein_coding transcript_biotype:protein_coding;>ENSP00000418563 pep:known chromosome:GRCh37:3:142720181:142779388:1 gene:ENS	10	7	7	7	0	2	0	2	0	6	0	5	0	2	0	2	0	6	0	5	0	2	0	2	0	6	0	5	9.1	9.1	9.1	118.25	1028	1028;1029;1029;425;439;488;620;290;131;161	8.4	263320000	0	27260000	0	19863000	0	94683000	0	121510000
ENSP00000322396	ENSP00000322396	9	9	9	>ENSP00000322396 pep:known chromosome:GRCh37:8:67341263:67342966:1 gene:ENSG00000179041 transcript:ENST00000320270 gene_biotype:protein_coding transcript_biotype:protein_coding	1	9	9	9	0	0	0	4	0	9	0	0	0	0	0	4	0	9	0	0	0	0	0	4	0	9	0	0	27.4	27.4	27.4	41.193	365	365	0	133220000	0	0	0	24397000	0	108820000	0	0
ENSP00000431240;ENSP00000322419;ENSP00000433443	ENSP00000431240;ENSP00000322419	3;3;1	3;3;1	3;3;1	>ENSP00000431240 pep:known chromosome:GRCh37:11:809984:812874:1 gene:ENSG00000177600 transcript:ENST00000530797 gene_biotype:protein_coding transcript_biotype:protein_coding;>ENSP00000322419 pep:known chromosome:GRCh37:11:809647:812875:1 gene:ENSG000001776	3	3	3	3	3	0	1	0	1	0	2	0	3	0	1	0	1	0	2	0	3	0	1	0	1	0	2	0	41.7	41.7	41.7	11.665	115	115;115;92	0	13318000	6692800	0	1281000	0	823680	0	4521000	0
ENSP00000468788;ENSP00000468224;ENSP00000466207;ENSP00000466110;ENSP00000465779;ENSP00000322887	ENSP00000468788;ENSP00000468224;ENSP00000466207;ENSP00000466110;ENSP00000465779;ENSP00000322887	16;16;16;16;16;16	16;16;16;16;16;16	2;2;2;2;2;2	>ENSP00000468788 pep:known chromosome:GRCh37:19:1259384:1273171:1 gene:ENSG00000099622 transcript:ENST00000588030 gene_biotype:protein_coding transcript_biotype:protein_coding;>ENSP00000468224 pep:known chromosome:GRCh37:19:1266652:1272641:1 gene:ENSG00000	6	16	16	2	0	10	0	12	0	14	0	14	0	10	0	12	0	14	0	14	0	2	0	2	0	2	0	2	75	75	10.5	18.648	172	172;172;172;172;172;172	73.8	4933500000	0	559590000	0	1374800000	0	608310000	0	2390800000
ENSP00000357202;ENSP00000323424	ENSP00000357202;ENSP00000323424	2;2	2;2	2;2	>ENSP00000357202 pep:known chromosome:GRCh37:1:156692395:156698591:-1 gene:ENSG00000143319 transcript:ENST00000368219 gene_biotype:protein_coding transcript_biotype:protein_coding;>ENSP00000323424 pep:known chromosome:GRCh37:1:156691683:156698227:-1 gene:E	2	2	2	2	0	0	0	1	0	2	0	1	0	0	0	1	0	2	0	1	0	0	0	1	0	2	0	1	7.1	7.1	7.1	39.153	353	353;353	3.7	44107000	0	0	0	9457500	0	30478000	0	4172100
ENSP00000360857;ENSP00000353604;ENSP00000345425;ENSP00000323443;ENSP00000360922;ENSP00000360893;ENSP00000360867	ENSP00000360857;ENSP00000353604;ENSP00000345425;ENSP00000323443;ENSP00000360922;ENSP00000360893;ENSP00000360867	3;3;3;3;3;2;2	2;2;2;2;2;1;1	2;2;2;2;2;1;1	>ENSP00000360857 pep:known chromosome:GRCh37:20:47730060:47804904:-1 gene:ENSG00000124214 transcript:ENST00000371792 gene_biotype:protein_coding transcript_biotype:protein_coding;>ENSP00000353604 pep:known chromosome:GRCh37:20:47730060:47804904:-1 gene:ENS	7	3	2	2	0	0	0	0	0	2	0	2	0	0	0	0	0	1	0	1	0	0	0	0	0	1	0	1	6.9	5.3	5.3	54.708	494	494;496;496;496;577;502;502	4.9	14654000	0	0	0	0	0	4478100	0	10176000
ENSP00000454242;ENSP00000381756;ENSP00000455773;ENSP00000347044;ENSP00000456732;ENSP00000348702;ENSP00000456105;ENSP00000454566;ENSP00000346602;ENSP00000344848;ENSP00000457504;ENSP00000350277;ENSP00000454559;ENSP00000434583;ENSP00000455881;ENSP00000388180;ENSP00000455828;ENSP00000323856;ENSP00000457499;ENSP00000434490;ENSP00000454333;ENSP00000436702;ENSP00000456808;ENSP00000433557;ENSP00000455742…	ENSP00000454242;ENSP00000381756;ENSP00000455773;ENSP00000347044;ENSP00000456732;ENSP00000348702;ENSP00000456105;ENSP00000454566;ENSP00000346602;ENSP00000344848;ENSP00000457504;ENSP00000350277;ENSP00000454559;ENSP00000434583;ENSP00000455881;ENSP00000388180;ENSP00000455828;ENSP00000323856	7;7;7;7;7;7;7;7;7;7;7;7;7;7;7;7;7;7;1;1;1;1;1;1;1;1	7;7;7;7;7;7;7;7;7;7;7;7;7;7;7;7;7;7;1;1;1;1;1;1;1;1	7;7;7;7;7;7;7;7;7;7;7;7;7;7;7;7;7;7;1;1;1;1;1;1;1;1	>ENSP00000454242 pep:known chromosome:GRCh37:HG104_HG975_PATCH:144997323:145026907:-1 gene:ENSG00000261109 transcript:ENST00000561589 gene_biotype:protein_coding transcript_biotype:protein_coding;>ENSP00000381756 pep:known chromosome:GRCh37:8:144989321:145	26	7	7	7	2	0	0	0	0	0	5	0	2	0	0	0	0	0	5	0	2	0	0	0	0	0	5	0	2.9	2.9	2.9	512.6	4515	4515;4515;4525;4525;4533;4533;4547;4547;4547;4547;4551;4551;4570;4570;4574;4574;4684;4684;83;83;174;174;190;190;703;703	0	15865000	1214600	0	0	0	0	0	14651000	0
ENSP00000358110;ENSP00000435215;ENSP00000358115;ENSP00000463154;ENSP00000324074	ENSP00000358110;ENSP00000435215;ENSP00000358115;ENSP00000463154;ENSP00000324074	1;1;1;1;1	1;1;1;1;1	1;1;1;1;1	>ENSP00000358110 pep:novel chromosome:GRCh37:1:150192694:150208433:-1 gene:ENSG00000143401 transcript:ENST00000369114 gene_biotype:protein_coding transcript_biotype:protein_coding;>ENSP00000435215 pep:putative chromosome:GRCh37:1:150192840:150208303:-1 gen	5	1	1	1	0	0	0	0	0	0	1	0	0	0	0	0	0	0	1	0	0	0	0	0	0	0	1	0	12.8	12.8	12.8	16.852	149	149;165;220;268;268	0	5312600	0	0	0	0	0	0	5312600	0
ENSP00000324173	ENSP00000324173	13	12	12	>ENSP00000324173 pep:known chromosome:GRCh37:9:127997132:128003609:-1 gene:ENSG00000044574 transcript:ENST00000324460 gene_biotype:protein_coding transcript_biotype:protein_coding	1	13	12	12	6	0	4	0	0	0	6	1	5	0	3	0	0	0	6	1	5	0	3	0	0	0	6	1	34.6	32.1	32.1	72.332	654	654	2.8	53784000	10264000	0	1732600	0	0	0	38728000	3059700
ENSP00000324315;ENSP00000414863;ENSP00000360031;ENSP00000446184	ENSP00000324315;ENSP00000414863;ENSP00000360031;ENSP00000446184	12;12;12;7	12;12;12;7	12;12;12;7	>ENSP00000324315 pep:known chromosome:GRCh37:10:99116459:99161040:-1 gene:ENSG00000052749 transcript:ENST00000315563 gene_biotype:protein_coding transcript_biotype:protein_coding;>ENSP00000414863 pep:known chromosome:GRCh37:10:99116459:99161127:-1 gene:ENS	4	12	12	12	0	2	0	9	0	7	0	1	0	2	0	9	0	7	0	1	0	2	0	9	0	7	0	1	12.9	12.9	12.9	132.71	1197	1197;1236;1297;1015	0.8	282480000	0	13373000	0	90747000	0	169400000	0	8962300
ENSP00000324463;ENSP00000447921;ENSP00000238571;ENSP00000449860;ENSP00000448367	ENSP00000324463;ENSP00000447921;ENSP00000238571;ENSP00000449860	12;9;9;7;2	12;9;9;7;2	12;9;9;7;2	>ENSP00000324463 pep:known chromosome:GRCh37:14:75230069:75302893:1 gene:ENSG00000119596 transcript:ENST00000325680 gene_biotype:protein_coding transcript_biotype:protein_coding;>ENSP00000447921 pep:novel chromosome:GRCh37:14:75230069:75302893:1 gene:ENSG0	5	12	12	12	0	2	0	7	0	8	0	6	0	2	0	7	0	8	0	6	0	2	0	7	0	8	0	6	8.6	8.6	8.6	241.64	2146	2146;1440;1822;1595;466	5.5	143600000	0	4377300	0	30360000	0	47653000	0	61214000
ENSP00000385411;ENSP00000442665;ENSP00000444295;ENSP00000325136;ENSP00000415300;ENSP00000404633	ENSP00000385411;ENSP00000442665;ENSP00000444295;ENSP00000325136;ENSP00000415300;ENSP00000404633	2;2;2;2;1;1	2;2;2;2;1;1	2;2;2;2;1;1	>ENSP00000385411 pep:novel chromosome:GRCh37:2:26467794:26513280:1 gene:ENSG00000138029 transcript:ENST00000405867 gene_biotype:protein_coding transcript_biotype:protein_coding;>ENSP00000442665 pep:known chromosome:GRCh37:2:26467830:26513171:1 gene:ENSG000	6	2	2	2	1	0	0	0	0	0	1	1	1	0	0	0	0	0	1	1	1	0	0	0	0	0	1	1	12	12	12	37.924	351	351;452;459;474;150;176	7.4	26277000	652910	0	0	0	0	0	19353000	6270500
ENSP00000325376;ENSP00000325732;ENSP00000472789;ENSP00000471339;ENSP00000470017;ENSP00000472599;ENSP00000471530;ENSP00000469681	ENSP00000325376;ENSP00000325732	69;68;31;25;22;19;12;8	69;68;31;25;22;19;12;8	11;10;1;0;0;6;0;6	>ENSP00000325376 pep:known chromosome:GRCh37:19:8509842:8553998:1 gene:ENSG00000099783 transcript:ENST00000325495 gene_biotype:protein_coding transcript_biotype:protein_coding;>ENSP00000325732 pep:known chromosome:GRCh37:19:8509651:8553998:1 gene:ENSG00000	8	69	69	11	1	56	5	59	3	60	9	62	1	56	5	59	3	60	9	62	0	4	1	7	0	8	0	10	89.3	89.3	19.5	77.515	730	730;691;357;276;219;214;99;116	80.3	230000000000	0	26533000000	37581000	60724000000	5570400	62238000000	42175000	80421000000
ENSP00000325377;ENSP00000386861;ENSP00000376730;ENSP00000387186	ENSP00000325377	13;2;2;2	13;2;2;2	13;2;2;2	>ENSP00000325377 pep:known chromosome:GRCh37:2:128458596:128568721:-1 gene:ENSG00000136709 transcript:ENST00000322313 gene_biotype:protein_coding transcript_biotype:protein_coding	4	13	13	13	0	1	0	9	0	8	0	6	0	1	0	9	0	8	0	6	0	1	0	9	0	8	0	6	13.5	13.5	13.5	145.89	1336	1336;118;257;326	5.8	203020000	0	4936400	0	63462000	0	82367000	0	52257000
ENSP00000360709;ENSP00000360609;ENSP00000325875;ENSP00000399096;ENSP00000405093;ENSP00000400457;ENSP00000397409	ENSP00000360709;ENSP00000360609;ENSP00000325875	19;19;19;5;4;3;3	19;19;19;5;4;3;3	7;7;7;1;2;1;1	>ENSP00000360709 pep:known chromosome:GRCh37:6:44214824:44221620:1 gene:ENSG00000096384 transcript:ENST00000371646 gene_biotype:protein_coding transcript_biotype:protein_coding;>ENSP00000360609 pep:known chromosome:GRCh37:6:44215603:44221620:1 gene:ENSG000	7	19	19	7	9	1	12	4	4	0	14	6	9	1	12	4	4	0	14	6	2	0	5	0	0	0	5	3	41.9	41.9	20	83.263	724	724;724;724;168;150;142;171	18.8	352900000	13900000	547170	23497000	3887800	4608300	0	288450000	18005000
ENSP00000402264;ENSP00000325905;ENSP00000402544;ENSP00000398159;ENSP00000416516;ENSP00000400246;ENSP00000386806;ENSP00000408868;ENSP00000392300	ENSP00000402264;ENSP00000325905;ENSP00000402544;ENSP00000398159;ENSP00000416516;ENSP00000400246;ENSP00000386806	11;11;10;10;10;10;10;3;1	10;10;9;9;9;9;9;3;1	10;10;9;9;9;9;9;3;1	>ENSP00000402264 pep:known chromosome:GRCh37:2:38971892:38978503:-1 gene:ENSG00000115875 transcript:ENST00000446327 gene_biotype:protein_coding transcript_biotype:protein_coding;>ENSP00000325905 pep:known chromosome:GRCh37:2:38970741:38978636:-1 gene:ENSG0	9	11	10	10	0	9	2	9	1	8	4	10	0	8	2	8	1	7	3	9	0	8	2	8	1	7	3	9	40.3	40.3	40.3	26.012	226	226;238;132;132;137;137;235;51;110	36.3	10279000000	0	1097300000	3546600	2943600000	749220	2019700000	24242000	4189700000
ENSP00000326128;ENSP00000403018;ENSP00000394545	ENSP00000326128;ENSP00000403018;ENSP00000394545	2;1;1	2;1;1	2;1;1	>ENSP00000326128 pep:known chromosome:GRCh37:10:855484:931702:-1 gene:ENSG00000107929 transcript:ENST00000316157 gene_biotype:protein_coding transcript_biotype:protein_coding;>ENSP00000403018 pep:known chromosome:GRCh37:10:860491:863786:-1 gene:ENSG0000010	3	2	2	2	0	0	0	0	0	2	0	1	0	0	0	0	0	2	0	1	0	0	0	0	0	2	0	1	3.7	3.7	3.7	80.551	738	738;183;339	2.3	27041000	0	0	0	0	0	5674900	0	21366000
ENSP00000326261;ENSP00000363510;ENSP00000391430;ENSP00000471084;ENSP00000441776;ENSP00000471819;ENSP00000469151	ENSP00000326261;ENSP00000363510;ENSP00000391430	22;22;22;10;3;2;1	22;22;22;10;3;2;1	22;22;22;10;3;2;1	>ENSP00000326261 pep:known chromosome:GRCh37:1:24969503:24999758:1 gene:ENSG00000133226 transcript:ENST00000323848 gene_biotype:protein_coding transcript_biotype:protein_coding;>ENSP00000363510 pep:novel chromosome:GRCh37:1:24969790:24999117:1 gene:ENSG000	7	22	22	22	0	8	0	10	1	20	11	13	0	8	0	10	1	20	11	13	0	8	0	10	1	20	11	13	24	24	24	102.33	904	904;913;916;681;318;79;102	18.4	1329000000	0	120340000	0	196270000	617140	356940000	119410000	535400000
ENSP00000326746;ENSP00000440093;ENSP00000385992;ENSP00000338173;ENSP00000354370;ENSP00000409905;ENSP00000387399	ENSP00000326746;ENSP00000440093;ENSP00000385992;ENSP00000338173;ENSP00000354370;ENSP00000409905	6;6;6;6;6;5;1	4;4;4;4;4;3;1	4;4;4;4;4;3;1	>ENSP00000326746 pep:known chromosome:GRCh37:2:20448453:20527144:-1 gene:ENSG00000055917 transcript:ENST00000319801 gene_biotype:protein_coding transcript_biotype:protein_coding;>ENSP00000440093 pep:known chromosome:GRCh37:2:20451071:20550382:-1 gene:ENSG0	7	6	4	4	0	0	0	0	0	1	0	6	0	0	0	0	0	1	0	4	0	0	0	0	0	1	0	4	9.3	7.4	7.4	106.21	987	987;1008;1064;1064;1066;876;293	9.3	45475000	0	0	0	0	0	1701600	0	43774000
ENSP00000385217;ENSP00000326981	ENSP00000385217;ENSP00000326981	2;2	2;2	2;2	>ENSP00000385217 pep:known chromosome:GRCh37:15:75931439:75932552:-1 gene:ENSG00000177971 transcript:ENST00000403490 gene_biotype:protein_coding transcript_biotype:protein_coding;>ENSP00000326981 pep:known chromosome:GRCh37:15:75931426:75941047:-1 gene:ENS	2	2	2	2	0	0	0	1	0	2	0	0	0	0	0	1	0	2	0	0	0	0	0	1	0	2	0	0	15.2	15.2	15.2	21.85	184	184;184	0	81958000	0	0	0	42678000	0	39281000	0	0
ENSP00000459911;ENSP00000327070;ENSP00000460810;ENSP00000408649;ENSP00000461218;ENSP00000416929	ENSP00000459911;ENSP00000327070;ENSP00000460810;ENSP00000408649;ENSP00000461218;ENSP00000416929	5;5;4;4;3;3	5;5;4;4;3;3	5;5;4;4;3;3	>ENSP00000459911 pep:known chromosome:GRCh37:HG1257_PATCH:75513024:75532465:1 gene:ENSG00000262847 transcript:ENST00000573193 gene_biotype:protein_coding transcript_biotype:protein_coding;>ENSP00000327070 pep:known chromosome:GRCh37:7:75677385:75696826:1 g	6	5	5	5	3	0	3	1	0	0	3	0	3	0	3	1	0	0	3	0	3	0	3	1	0	0	3	0	23.1	23.1	23.1	35.503	338	338;338;296;296;231;231	0	18606000	11243000	0	2892800	1378400	0	0	3092200	0
ENSP00000397797;ENSP00000377082;ENSP00000349168;ENSP00000327539;ENSP00000426275;ENSP00000428620;ENSP00000424087;ENSP00000429270;ENSP00000427986;ENSP00000427408;ENSP00000427388;ENSP00000429661;ENSP00000421695;ENSP00000423140;ENSP00000426518;ENSP00000420850;ENSP00000425732;ENSP00000425851;ENSP00000430970;ENSP00000425343;ENSP00000429481;ENSP00000444220;ENSP00000426726;ENSP00000427351;ENSP00000422955…	ENSP00000397797;ENSP00000377082;ENSP00000349168;ENSP00000327539;ENSP00000426275;ENSP00000428620;ENSP00000424087	33;33;33;33;32;20;18;16;15;14;14;13;13;13;13;13;13;13;12;10;9;8;6;5;5;5;4;4	33;33;33;33;32;20;18;16;15;14;14;13;13;13;13;13;13;13;12;10;9;8;6;5;5;5;4;4	19;19;19;19;18;8;11;7;9;12;11;11;11;11;11;11;11;11;6;9;5;5;6;5;5;2;4;2	>ENSP00000397797 pep:known chromosome:GRCh37:5:179041180:179050722:-1 gene:ENSG00000169045 transcript:ENST00000442819 gene_biotype:protein_coding transcript_biotype:protein_coding;>ENSP00000377082 pep:known chromosome:GRCh37:5:179041179:179050711:-1 gene:E	28	33	33	19	1	25	3	25	1	21	9	26	1	25	3	25	1	21	9	26	0	14	2	13	0	13	7	14	66.8	66.8	39.9	49.229	449	449;449;449;472;429;277;212;195;166;164;168;115;130;162;163;171;172;184;155;84;185;159;49;40;40;100;28;131	59.5	39866000000	0	4385800000	14876000	12844000000	932400	4577600000	43541000	17999000000
ENSP00000459832;ENSP00000442012;ENSP00000388374;ENSP00000327801;ENSP00000461362;ENSP00000460285;ENSP00000460088;ENSP00000461791;ENSP00000460741;ENSP00000388117	ENSP00000459832;ENSP00000442012;ENSP00000388374;ENSP00000327801;ENSP00000461362;ENSP00000460285;ENSP00000460088;ENSP00000461791	4;4;4;4;3;3;3;2;1;1	4;4;4;4;3;3;3;2;1;1	4;4;4;4;3;3;3;2;1;1	>ENSP00000459832 pep:novel chromosome:GRCh37:17:79801349:79818441:-1 gene:ENSG00000185624 transcript:ENST00000575652 gene_biotype:protein_coding transcript_biotype:protein_coding;>ENSP00000442012 pep:known chromosome:GRCh37:17:79801349:79818441:-1 gene:ENS	10	4	4	4	1	0	2	0	0	0	2	0	1	0	2	0	0	0	2	0	1	0	2	0	0	0	2	0	13.3	13.3	13.3	51.025	450	450;451;464;508;117;200;236;166;188;274	0	7895100	1439900	0	1477500	0	0	0	4977800	0
ENSP00000366679;ENSP00000328484;ENSP00000438553;ENSP00000373730;ENSP00000352627;ENSP00000352119;ENSP00000351589;ENSP00000349873;ENSP00000341094;ENSP00000330307;ENSP00000440902;ENSP00000367022;ENSP00000355656;ENSP00000321389;ENSP00000303373;ENSP00000259791;ENSP00000370516	ENSP00000366679;ENSP00000328484;ENSP00000438553;ENSP00000373730;ENSP00000352627;ENSP00000352119;ENSP00000351589;ENSP00000349873;ENSP00000341094;ENSP00000330307;ENSP00000440902;ENSP00000367022;ENSP00000355656;ENSP00000321389;ENSP00000303373;ENSP00000259791	6;6;6;6;6;6;6;6;6;6;5;5;5;5;5;5;1	6;6;6;6;6;6;6;6;6;6;5;5;5;5;5;5;1	0;0;0;0;0;0;0;0;0;0;0;0;0;0;0;0;0	>ENSP00000366679 pep:known chromosome:GRCh37:6:27114861:27115317:1 gene:ENSG00000184825 transcript:ENST00000377459 gene_biotype:protein_coding transcript_biotype:protein_coding;>ENSP00000328484 pep:known chromosome:GRCh37:6:27782112:27782607:-1 gene:ENSG00	17	6	6	0	5	2	4	4	2	2	5	3	5	2	4	4	2	2	5	3	0	0	0	0	0	0	0	0	60.9	60.9	0	13.906	128	128;128;129;129;130;130;130;130;130;130;92;130;130;130;130;130;66	44.5	3387900000	2641900000	6338100	140120000	199200000	76314000	24270000	128510000	171190000
ENSP00000452145;ENSP00000328690;ENSP00000440623	ENSP00000452145;ENSP00000328690;ENSP00000440623	5;5;3	5;5;3	5;5;3	>ENSP00000452145 pep:putative chromosome:GRCh37:14:94517311:94547548:-1 gene:ENSG00000089737 transcript:ENST00000555054 gene_biotype:protein_coding transcript_biotype:protein_coding;>ENSP00000328690 pep:known chromosome:GRCh37:14:94517268:94547591:-1 gene:	3	5	5	5	0	0	0	3	0	3	0	0	0	0	0	3	0	3	0	0	0	0	0	3	0	3	0	0	11.2	11.2	11.2	91.48	816	816;859;609	0	39876000	0	0	0	23445000	0	16431000	0	0
ENSP00000462892;ENSP00000463225;ENSP00000464440;ENSP00000464098;ENSP00000463601;ENSP00000463352;ENSP00000463343;ENSP00000386002;ENSP00000385483;ENSP00000336579;ENSP00000328858	ENSP00000462892;ENSP00000463225;ENSP00000464440;ENSP00000464098;ENSP00000463601;ENSP00000463352;ENSP00000463343;ENSP00000386002;ENSP00000385483;ENSP00000336579;ENSP00000328858	1;1;1;1;1;1;1;1;1;1;1	1;1;1;1;1;1;1;1;1;1;1	1;1;1;1;1;1;1;1;1;1;1	>ENSP00000462892 pep:known chromosome:GRCh37:17:79893279:79895124:-1 gene:ENSG00000183010 transcript:ENST00000585244 gene_biotype:protein_coding transcript_biotype:protein_coding;>ENSP00000463225 pep:known chromosome:GRCh37:17:79893248:79895115:-1 gene:ENS	11	1	1	1	0	0	0	0	0	0	1	0	0	0	0	0	0	0	1	0	0	0	0	0	0	0	1	0	19	19	19	8.7843	84	84;94;115;132;165;217;225;253;288;316;319	0	1862400	0	0	0	0	0	0	1862400	0
ENSP00000458884;ENSP00000329360;ENSP00000458350	ENSP00000458884;ENSP00000329360;ENSP00000458350	3;3;3	3;3;3	3;3;3	>ENSP00000458884 pep:known chromosome:GRCh37:17:79633782:79640934:1 gene:ENSG00000185298 transcript:ENST00000575223 gene_biotype:protein_coding transcript_biotype:nonsense_mediated_decay;>ENSP00000329360 pep:known chromosome:GRCh37:17:79633394:79640929:1 g	3	3	3	3	0	0	0	2	0	3	0	1	0	0	0	2	0	3	0	1	0	0	0	2	0	3	0	1	16.6	16.6	16.6	33.231	289	289;289;292	6.2	71115000	0	0	0	42350000	0	28336000	0	428540
ENSP00000422295;ENSP00000329419;ENSP00000422917	ENSP00000422295;ENSP00000329419;ENSP00000422917	2;2;1	2;2;1	2;2;1	>ENSP00000422295 pep:putative chromosome:GRCh37:3:139076435:139108518:-1 gene:ENSG00000184432 transcript:ENST00000507777 gene_biotype:protein_coding transcript_biotype:protein_coding;>ENSP00000329419 pep:known chromosome:GRCh37:3:139076433:139108574:-1 gen	3	2	2	2	0	0	0	0	0	0	2	0	0	0	0	0	0	0	2	0	0	0	0	0	0	0	2	0	4.2	4.2	4.2	99.045	877	877;906;177	0	2548900	0	0	0	0	0	0	2548900	0
ENSP00000329662	ENSP00000329662	1	1	1	>ENSP00000329662 pep:known chromosome:GRCh37:3:129033615:129035120:-1 gene:ENSG00000184897 transcript:ENST00000333762 gene_biotype:protein_coding transcript_biotype:protein_coding	1	1	1	1	0	0	0	0	0	0	1	0	0	0	0	0	0	0	1	0	0	0	0	0	0	0	1	0	5.6	5.6	5.6	22.487	213	213	0	419620	0	0	0	0	0	0	419620	0
ENSP00000339063;ENSP00000339053;ENSP00000330054;ENSP00000298049;ENSP00000217182;ENSP00000392366;ENSP00000348651	ENSP00000339063;ENSP00000339053;ENSP00000330054;ENSP00000298049;ENSP00000217182	10;10;10;6;6;4;4	10;10;10;6;6;4;4	10;10;10;6;6;4;4	>ENSP00000339063 pep:known chromosome:GRCh37:6:74225473:74230741:-1 gene:ENSG00000156508 transcript:ENST00000316292 gene_biotype:protein_coding transcript_biotype:protein_coding;>ENSP00000339053 pep:known chromosome:GRCh37:6:74227238:74231311:-1 gene:ENSG0	7	10	10	10	6	1	8	4	3	1	8	5	6	1	8	4	3	1	8	5	6	1	8	4	3	1	8	5	23.4	23.4	23.4	50.14	462	462;462;462;463;463;107;145	14.7	428190000	38042000	1289100	21774000	10387000	4272500	2033800	306840000	43553000
ENSP00000330074	ENSP00000330074	12	8	8	>ENSP00000330074 pep:known chromosome:GRCh37:6:27834570:27835359:-1 gene:ENSG00000184357 transcript:ENST00000331442 gene_biotype:protein_coding transcript_biotype:protein_coding	1	12	8	8	0	2	0	5	0	10	6	10	0	0	0	3	0	6	4	7	0	0	0	3	0	6	4	7	38.9	28.3	28.3	22.58	226	226	29.6	414590000	0	0	0	13383000	0	132420000	25150000	243640000
ENSP00000360099;ENSP00000360097;ENSP00000340884;ENSP00000360098;ENSP00000330393	ENSP00000360099;ENSP00000360097;ENSP00000340884;ENSP00000360098;ENSP00000330393	1;1;1;1;1	1;1;1;1;1	1;1;1;1;1	>ENSP00000360099 pep:known chromosome:GRCh37:1:65886335:66101111:1 gene:ENSG00000116678 transcript:ENST00000371060 gene_biotype:protein_coding transcript_biotype:protein_coding;>ENSP00000360097 pep:known chromosome:GRCh37:1:66031229:66091917:1 gene:ENSG000	5	1	1	1	0	0	0	1	0	1	0	1	0	0	0	1	0	1	0	1	0	0	0	1	0	1	0	1	1.3	1.3	1.3	102.49	896	896;906;906;958;1165	1.3	50711000	0	0	0	9982100	0	16006000	0	24722000
ENSP00000331699;ENSP00000330516;ENSP00000385726;ENSP00000381031;ENSP00000400142;ENSP00000353204;ENSP00000330896;ENSP00000412670;ENSP00000327456	ENSP00000331699;ENSP00000330516;ENSP00000385726;ENSP00000381031;ENSP00000400142;ENSP00000353204;ENSP00000330896	6;6;6;6;6;5;5;1;1	6;6;6;6;6;5;5;1;1	6;6;6;6;6;5;5;1;1	>ENSP00000331699 pep:novel chromosome:GRCh37:22:29664315:29696326:1 gene:ENSG00000182944 transcript:ENST00000332035 gene_biotype:protein_coding transcript_biotype:protein_coding;>ENSP00000330516 pep:novel chromosome:GRCh37:22:29664280:29696515:1 gene:ENSG0	9	6	6	6	0	2	0	6	0	4	0	6	0	2	0	6	0	4	0	6	0	2	0	6	0	4	0	6	14.3	14.3	14.3	62.507	600	600;618;655;656;661;308;583;293;354	14.3	859780000	0	93803000	0	316770000	0	78869000	0	370340000
ENSP00000435445;ENSP00000357633;ENSP00000330836	ENSP00000435445;ENSP00000357633;ENSP00000330836	1;1;1	1;1;1	1;1;1	>ENSP00000435445 pep:known chromosome:GRCh37:10:131934663:131982785:1 gene:ENSG00000108010 transcript:ENST00000481034 gene_biotype:protein_coding transcript_biotype:nonsense_mediated_decay;>ENSP00000357633 pep:known chromosome:GRCh37:10:131934663:131978640	3	1	1	1	0	0	0	0	0	0	1	0	0	0	0	0	0	0	1	0	0	0	0	0	0	0	1	0	5.1	5.1	5.1	37.432	335	335;335;335	0	1226600	0	0	0	0	0	0	1226600	0
ENSP00000361849;ENSP00000361838;ENSP00000472530;ENSP00000469776;ENSP00000413087;ENSP00000396447;ENSP00000378523;ENSP00000361844;ENSP00000361843;ENSP00000361836;ENSP00000361835;ENSP00000331471;ENSP00000331535;ENSP00000354539;ENSP00000442401;ENSP00000426978;ENSP00000361889;ENSP00000355286;ENSP00000263032;ENSP00000422976	ENSP00000361849;ENSP00000361838;ENSP00000472530;ENSP00000469776;ENSP00000413087;ENSP00000396447;ENSP00000378523;ENSP00000361844;ENSP00000361843;ENSP00000361836;ENSP00000361835;ENSP00000331471;ENSP00000331535;ENSP00000354539;ENSP00000442401;ENSP00000426978;ENSP00000361889;ENSP00000355286;ENSP00000263032	3;3;3;3;3;3;3;3;3;3;3;3;2;2;2;2;2;2;2;1	3;3;3;3;3;3;3;3;3;3;3;3;2;2;2;2;2;2;2;1	3;3;3;3;3;3;3;3;3;3;3;3;2;2;2;2;2;2;2;1	>ENSP00000361849 pep:known chromosome:GRCh37:X:101478829:101581634:1 gene:ENSG00000185554 transcript:ENST00000372763 gene_biotype:protein_coding transcript_biotype:protein_coding;>ENSP00000361838 pep:known chromosome:GRCh37:X:101615316:101718195:-1 gene:EN	20	3	3	3	0	0	0	1	0	0	0	3	0	0	0	1	0	0	0	3	0	0	0	1	0	0	0	3	9.3	9.3	9.3	47.12	409	409;409;626;626;626;626;626;626;626;626;626;626;302;305;365;365;368;397;397;168	9.3	16027000	0	0	0	4883400	0	0	0	11144000
ENSP00000331817	ENSP00000331817	18	18	2	>ENSP00000331817 pep:known chromosome:GRCh37:17:79845713:79849462:-1 gene:ENSG00000183684 transcript:ENST00000331204 gene_biotype:protein_coding transcript_biotype:protein_coding	1	18	18	2	0	13	0	12	0	12	2	15	0	13	0	12	0	12	2	15	0	2	0	2	0	2	1	2	66.9	66.9	6.2	26.888	257	257	66.9	5796500000	0	755670000	0	1527800000	0	375990000	2425500	3134700000
ENSP00000403936;ENSP00000331901;ENSP00000367258	ENSP00000403936;ENSP00000331901;ENSP00000367258	3;3;3	3;3;3	3;3;3	>ENSP00000403936 pep:known chromosome:GRCh37:7:132719291:132720699:-1 gene:ENSG00000232856 transcript:ENST00000448615 gene_biotype:protein_coding transcript_biotype:protein_coding;>ENSP00000331901 pep:known chromosome:GRCh37:11:62327073:62341445:-1 gene:EN	3	3	3	3	0	0	0	0	0	0	3	0	0	0	0	0	0	0	3	0	0	0	0	0	0	0	3	0	23.8	23.8	23.8	24.182	206	206;437;487	0	7572000	0	0	0	0	0	0	7572000	0
ENSP00000332340	ENSP00000332340	2	2	2	>ENSP00000332340 pep:known chromosome:GRCh37:16:68055179:68057770:-1 gene:ENSG00000182810 transcript:ENST00000332395 gene_biotype:protein_coding transcript_biotype:protein_coding	1	2	2	2	0	0	0	0	0	1	0	1	0	0	0	0	0	1	0	1	0	0	0	0	0	1	0	1	5.2	5.2	5.2	59.58	540	540	2	6983700	0	0	0	0	0	6677700	0	305960
ENSP00000332373;ENSP00000472286;ENSP00000389380;ENSP00000337926;ENSP00000472914;ENSP00000470915;ENSP00000473187;ENSP00000409603;ENSP00000471042;ENSP00000472244;ENSP00000472878	ENSP00000332373;ENSP00000472286;ENSP00000389380;ENSP00000337926;ENSP00000472914;ENSP00000470915;ENSP00000473187	27;27;27;27;27;26;21;12;8;6;1	27;27;27;27;27;26;21;12;8;6;1	27;27;27;27;27;26;21;12;8;6;1	>ENSP00000332373 pep:known chromosome:GRCh37:19:19101702:19144299:-1 gene:ENSG00000064607 transcript:ENST00000330854 gene_biotype:protein_coding transcript_biotype:nonsense_mediated_decay;>ENSP00000472286 pep:known chromosome:GRCh37:19:19103176:19144832:-1	11	27	27	27	0	9	0	20	0	18	0	23	0	9	0	20	0	18	0	23	0	9	0	20	0	18	0	23	29.2	29.2	29.2	115.18	1030	1030;1082;1082;1082;1096;1040;841;861;111;170;65	26.3	1486500000	0	45968000	0	368850000	0	352770000	0	718880000
ENSP00000332444	ENSP00000332444	23	12	12	>ENSP00000332444 pep:known chromosome:GRCh37:10:53455247:53459355:-1 gene:ENSG00000177613 transcript:ENST00000331173 gene_biotype:protein_coding transcript_biotype:protein_coding	1	23	12	12	0	15	0	17	0	14	1	19	0	6	0	8	0	8	0	10	0	6	0	8	0	8	0	10	45.9	23.1	23.1	64.436	616	616	41.1	858560000	0	98918000	0	268590000	0	136430000	0	354620000
ENSP00000456416;ENSP00000457963;ENSP00000457418;ENSP00000378953;ENSP00000332604;ENSP00000381917;ENSP00000381916;ENSP00000370258	ENSP00000456416;ENSP00000457963;ENSP00000457418;ENSP00000378953;ENSP00000332604;ENSP00000381917;ENSP00000381916;ENSP00000370258	1;1;1;1;1;1;1;1	1;1;1;1;1;1;1;1	1;1;1;1;1;1;1;1	>ENSP00000456416 pep:novel chromosome:GRCh37:16:28722795:28746917:1 gene:ENSG00000184110 transcript:ENST00000564243 gene_biotype:protein_coding transcript_biotype:protein_coding;>ENSP00000457963 pep:known chromosome:GRCh37:16:28699879:28746919:1 gene:ENSG0	8	1	1	1	0	0	0	0	0	1	0	0	0	0	0	0	0	1	0	0	0	0	0	0	0	1	0	0	1.1	1.1	1.1	104.1	903	903;913;913;913;913;914;914;914	0	2426900	0	0	0	0	0	2426900	0	0
ENSP00000438527;ENSP00000356183;ENSP00000356181;ENSP00000356179;ENSP00000333253;ENSP00000432602;ENSP00000415072	ENSP00000438527;ENSP00000356183;ENSP00000356181;ENSP00000356179;ENSP00000333253;ENSP00000432602;ENSP00000415072	22;22;22;22;22;17;14	22;22;22;22;22;17;14	22;22;22;22;22;17;14	>ENSP00000438527 pep:known chromosome:GRCh37:1:203768463:203823246:1 gene:ENSG00000058673 transcript:ENST00000545588 gene_biotype:protein_coding transcript_biotype:protein_coding;>ENSP00000356183 pep:known chromosome:GRCh37:1:203764799:203821548:1 gene:ENS	7	22	22	22	0	10	0	18	0	18	2	18	0	10	0	18	0	18	2	18	0	10	0	18	0	18	2	18	29.9	29.9	29.9	89.13	810	810;810;810;810;810;652;515	28.9	1300900000	0	39222000	0	222930000	0	312920000	3337700	722440000
ENSP00000450490;ENSP00000377413;ENSP00000452419;ENSP00000413770;ENSP00000406881;ENSP00000452315;ENSP00000333667	ENSP00000450490;ENSP00000377413;ENSP00000452419;ENSP00000413770;ENSP00000406881;ENSP00000452315;ENSP00000333667	2;2;2;2;2;2;2	2;2;2;2;2;2;2	2;2;2;2;2;2;2	>ENSP00000450490 pep:putative chromosome:GRCh37:12:57626244:57628477:1 gene:ENSG00000182199 transcript:ENST00000557529 gene_biotype:protein_coding transcript_biotype:protein_coding;>ENSP00000377413 pep:known chromosome:GRCh37:12:57624151:57628546:1 gene:EN	7	2	2	2	0	0	0	0	0	0	2	0	0	0	0	0	0	0	2	0	0	0	0	0	0	0	2	0	6.4	6.4	6.4	28.707	264	264;408;483;483;483;494;504	0	13020000	0	0	0	0	0	0	13020000	0
ENSP00000333994;ENSP00000369671;ENSP00000369654;ENSP00000292901;ENSP00000393810;CON__Q3SX09;ENSP00000414741;ENSP00000380104;ENSP00000369602;CON__P02070;ENSP00000369609;ENSP00000369586;ENSP00000338082;ENSP00000327431;ENSP00000292896	ENSP00000333994;ENSP00000369671;ENSP00000369654	11;7;7;5;4;2;1;1;1;1;1;1;1;1;1	11;7;7;5;4;2;1;1;1;1;1;1;1;1;1	11;7;7;5;4;2;1;1;1;1;1;1;1;1;1	>ENSP00000333994 pep:known chromosome:GRCh37:11:5246694:5248427:-1 gene:ENSG00000244734 transcript:ENST00000335295 gene_biotype:protein_coding transcript_biotype:protein_coding;>ENSP00000369671 pep:known chromosome:GRCh37:11:5247850:5250625:-1 gene:ENSG000	15	11	11	11	0	0	11	11	0	0	0	0	0	0	11	11	0	0	0	0	0	0	11	11	0	0	0	0	75.5	75.5	75.5	15.998	147	147;90;147;141;104;201;85;87;137;145;147;147;147;147;147	0	506990000	0	0	231720000	275270000	0	0	0	0
ENSP00000363373;ENSP00000334499;ENSP00000363375;ENSP00000414921;ENSP00000340705;ENSP00000210227;ENSP00000388024	ENSP00000363373;ENSP00000334499;ENSP00000363375;ENSP00000414921;ENSP00000340705	16;16;14;14;13;4;2	12;12;10;10;10;3;2	12;12;10;10;10;3;2	>ENSP00000363373 pep:known chromosome:GRCh37:9:114984525:115095905:-1 gene:ENSG00000119314 transcript:ENST00000374255 gene_biotype:protein_coding transcript_biotype:protein_coding;>ENSP00000334499 pep:known chromosome:GRCh37:9:114980715:115095944:-1 gene:E	7	16	12	12	0	13	0	15	0	10	1	13	0	9	0	11	0	8	0	9	0	9	0	11	0	8	0	9	34.1	30.4	30.4	59.689	552	552;555;524;558;457;183;77	19.9	1957300000	0	121090000	0	495870000	0	207960000	0	1132400000
ENSP00000370305;ENSP00000334538	ENSP00000370305;ENSP00000334538	2;2	2;2	2;2	>ENSP00000370305 pep:known chromosome:GRCh37:5:65440663:65474942:1 gene:ENSG00000153914 transcript:ENST00000380918 gene_biotype:protein_coding transcript_biotype:protein_coding;>ENSP00000334538 pep:known chromosome:GRCh37:5:65440046:65479443:1 gene:ENSG000	2	2	2	2	0	0	0	0	0	1	0	1	0	0	0	0	0	1	0	1	0	0	0	0	0	1	0	1	5.7	5.7	5.7	59.38	508	508;624	3	25286000	0	0	0	0	0	15616000	0	9670000
ENSP00000384252;ENSP00000334612;ENSP00000346725;ENSP00000385654;ENSP00000384366;ENSP00000388071	ENSP00000384252;ENSP00000334612;ENSP00000346725;ENSP00000385654;ENSP00000384366	3;3;3;2;2;1	3;3;3;2;2;1	3;3;3;2;2;1	>ENSP00000384252 pep:novel chromosome:GRCh37:22:30972652:30987867:-1 gene:ENSG00000100029 transcript:ENST00000402284 gene_biotype:protein_coding transcript_biotype:protein_coding;>ENSP00000334612 pep:known chromosome:GRCh37:22:30972822:30987845:-1 gene:ENS	6	3	3	3	0	0	0	2	0	1	0	0	0	0	0	2	0	1	0	0	0	0	0	2	0	1	0	0	4.7	4.7	4.7	66.077	571	571;583;588;449;449;171	0	8920800	0	0	0	3628900	0	5291900	0	0
ENSP00000334983;ENSP00000403365;ENSP00000456970;ENSP00000455901;ENSP00000455736;ENSP00000373745;ENSP00000320171;ENSP00000457253;ENSP00000455584;ENSP00000456100;ENSP00000456872;ENSP00000456984;ENSP00000457830;ENSP00000457198;ENSP00000454668;ENSP00000456004;ENSP00000457420;ENSP00000461487;ENSP00000376214;ENSP00000459921;ENSP00000339933	ENSP00000334983;ENSP00000403365;ENSP00000456970;ENSP00000455901;ENSP00000455736;ENSP00000373745;ENSP00000320171;ENSP00000457253;ENSP00000455584	16;15;12;12;12;12;12;11;8;7;6;3;3;3;1;1;1;1;1;1;1	16;15;12;12;12;12;12;11;8;7;6;3;3;3;1;1;1;1;1;1;1	16;15;12;12;12;12;12;11;8;7;6;3;3;3;1;1;1;1;1;1;1	>ENSP00000334983 pep:known chromosome:GRCh37:15:72491373:72523547:-1 gene:ENSG00000067225 transcript:ENST00000335181 gene_biotype:protein_coding transcript_biotype:protein_coding;>ENSP00000403365 pep:known chromosome:GRCh37:15:72491446:72523531:-1 gene:ENS	21	16	16	16	12	0	10	2	4	0	12	6	12	0	10	2	4	0	12	6	12	0	10	2	4	0	12	6	33.7	33.7	33.7	57.936	531	531;516;531;531;531;531;531;485;281;366;169;151;162;168;52;69;82;543;543;574;574	16	431840000	61254000	0	14333000	8055900	15579000	0	273400000	59221000
ENSP00000335321;ENSP00000428820;ENSP00000402997;ENSP00000419896;ENSP00000392117	ENSP00000335321	21;3;3;3;1	21;3;3;3;1	21;3;3;3;1	>ENSP00000335321 pep:known chromosome:GRCh37:2:198256698:198299815:-1 gene:ENSG00000115524 transcript:ENST00000335508 gene_biotype:protein_coding transcript_biotype:protein_coding	5	21	21	21	0	2	0	11	0	6	0	16	0	2	0	11	0	6	0	16	0	2	0	11	0	6	0	16	23.5	23.5	23.5	145.83	1304	1304;144;144;154;37	18.2	403220000	0	3245900	0	79714000	0	19232000	0	301030000
ENSP00000460284;ENSP00000459611;ENSP00000459196;ENSP00000458269;ENSP00000396073;ENSP00000390677;ENSP00000336776;ENSP00000336702;ENSP00000461688;ENSP00000418370;ENSP00000418305;ENSP00000417133;ENSP00000295822;ENSP00000430706	ENSP00000460284;ENSP00000459611;ENSP00000459196;ENSP00000458269;ENSP00000396073;ENSP00000390677;ENSP00000336776;ENSP00000336702;ENSP00000461688	4;4;4;4;4;4;4;4;4;1;1;1;1;1	4;4;4;4;4;4;4;4;4;1;1;1;1;1	4;4;4;4;4;4;4;4;4;1;1;1;1;1	>ENSP00000460284 pep:known chromosome:GRCh37:17:7211312:7214934:1 gene:ENSG00000132507 transcript:ENST00000573714 gene_biotype:protein_coding transcript_biotype:protein_coding;>ENSP00000459611 pep:known chromosome:GRCh37:17:7210921:7215563:1 gene:ENSG00000	14	4	4	4	0	0	0	0	0	0	4	2	0	0	0	0	0	0	4	2	0	0	0	0	0	0	4	2	32.7	32.7	32.7	16.118	147	147;154;154;154;154;154;154;184;186;105;109;115;153;154	24.5	82439000	0	0	0	0	0	0	68764000	13676000
ENSP00000336741	ENSP00000336741	6	6	6	>ENSP00000336741 pep:known chromosome:GRCh37:4:24529098:24586173:-1 gene:ENSG00000109606 transcript:ENST00000336812 gene_biotype:protein_coding transcript_biotype:protein_coding	1	6	6	6	0	1	0	3	0	1	1	3	0	1	0	3	0	1	1	3	0	1	0	3	0	1	1	3	9.1	9.1	9.1	90.932	795	795	5.5	31219000	0	1141000	0	7395300	0	5374100	1018400	16290000
ENSP00000455917;ENSP00000455800;ENSP00000455724;ENSP00000455700;ENSP00000400452;ENSP00000336927;ENSP00000378661;ENSP00000457468;ENSP00000378669;ENSP00000455857;ENSP00000456098;ENSP00000457514;ENSP00000455455;ENSP00000457643;ENSP00000456020;ENSP00000454499	ENSP00000455917;ENSP00000455800;ENSP00000455724;ENSP00000455700;ENSP00000400452;ENSP00000336927;ENSP00000378661;ENSP00000457468;ENSP00000378669;ENSP00000455857;ENSP00000456098	9;9;9;9;9;9;9;9;9;8;5;4;4;3;3;2	9;9;9;9;9;9;9;9;9;8;5;4;4;3;3;2	9;9;9;9;9;9;9;9;9;8;5;4;4;3;3;2	>ENSP00000455917 pep:known chromosome:GRCh37:16:30076469:30081741:1 gene:ENSG00000149925 transcript:ENST00000564546 gene_biotype:protein_coding transcript_biotype:protein_coding;>ENSP00000455800 pep:known chromosome:GRCh37:16:30075595:30081735:1 gene:ENSG0	16	9	9	9	6	0	3	1	1	0	5	1	6	0	3	1	1	0	5	1	6	0	3	1	1	0	5	1	40.1	40.1	40.1	39.42	364	364;364;364;364;364;364;368;418;418;361;130;204;278;155;162;140	8.2	149280000	32370000	0	4063500	816410	19627000	0	81595000	10811000
ENSP00000433547;ENSP00000337194;ENSP00000439331;ENSP00000433714;ENSP00000435540	ENSP00000433547;ENSP00000337194;ENSP00000439331;ENSP00000433714;ENSP00000435540	22;22;20;14;11	22;22;20;14;11	22;22;20;14;11	>ENSP00000433547 pep:known chromosome:GRCh37:6:4021501:4065216:1 gene:ENSG00000112739 transcript:ENST00000480058 gene_biotype:protein_coding transcript_biotype:nonsense_mediated_decay;>ENSP00000337194 pep:known chromosome:GRCh37:6:4021560:4062141:1 gene:EN	5	22	22	22	0	1	0	2	1	18	7	10	0	1	0	2	1	18	7	10	0	1	0	2	1	18	7	10	23.8	23.8	23.8	116.99	1007	1007;1007;993;587;389	13.4	310600000	0	1580400	0	7550100	582380	191840000	8046000	101000000
ENSP00000441423;ENSP00000438993;ENSP00000337313;ENSP00000437578;ENSP00000441112;ENSP00000443818;ENSP00000440028	ENSP00000441423;ENSP00000438993;ENSP00000337313;ENSP00000437578;ENSP00000441112	7;7;7;6;6;2;2	7;7;7;6;6;2;2	7;7;7;6;6;2;2	>ENSP00000441423 pep:known chromosome:GRCh37:12:122957417:122983872:-1 gene:ENSG00000033030 transcript:ENST00000536306 gene_biotype:protein_coding transcript_biotype:protein_coding;>ENSP00000438993 pep:known chromosome:GRCh37:12:122957417:122985142:-1 gene	7	7	7	7	0	3	0	4	0	5	0	2	0	3	0	4	0	5	0	2	0	3	0	4	0	5	0	2	25.4	25.4	25.4	51.129	469	469;469;707;185;211;171;318	6.4	79156000	0	4135700	0	12770000	0	33773000	0	28477000
ENSP00000449409;ENSP00000337632;ENSP00000447690;ENSP00000392892;ENSP00000447000;ENSP00000448455	ENSP00000449409;ENSP00000337632;ENSP00000447690;ENSP00000392892;ENSP00000447000	5;5;5;4;4;1	5;5;5;4;4;1	5;5;5;4;4;1	>ENSP00000449409 pep:known chromosome:GRCh37:12:56146247:56211508:-1 gene:ENSG00000205323 transcript:ENST00000546604 gene_biotype:protein_coding transcript_biotype:nonsense_mediated_decay;>ENSP00000337632 pep:known chromosome:GRCh37:12:56151058:56211540:-1	6	5	5	5	0	1	0	4	0	3	0	4	0	1	0	4	0	3	0	4	0	1	0	4	0	3	0	4	22.9	22.9	22.9	23.671	210	210;210;213;150;523;52	18.1	70113000	0	2065700	0	25379000	0	27568000	0	15101000
ENSP00000450548;ENSP00000338095	ENSP00000450548;ENSP00000338095	62;62	2;2	2;2	>ENSP00000450548 pep:putative chromosome:GRCh37:14:21678741:21737562:-1 gene:ENSG00000092199 transcript:ENST00000553753 gene_biotype:protein_coding transcript_biotype:protein_coding;>ENSP00000338095 pep:putative chromosome:GRCh37:14:21677295:21737653:-1 ge	2	62	2	2	0	45	11	49	1	52	8	57	0	1	0	0	0	2	0	1	0	1	0	0	0	2	0	1	92.4	13.9	13.9	31.971	288	288;288	88.9	146640000	0	1297900	0	0	0	80973000	0	64372000
ENSP00000369919;ENSP00000369912;ENSP00000369901;ENSP00000369896;ENSP00000369891;ENSP00000338358	ENSP00000369919;ENSP00000369912;ENSP00000369901;ENSP00000369896;ENSP00000369891;ENSP00000338358	1;1;1;1;1;1	1;1;1;1;1;1	1;1;1;1;1;1	>ENSP00000369919 pep:known chromosome:GRCh37:6:2948393:2971819:-1 gene:ENSG00000124570 transcript:ENST00000380546 gene_biotype:protein_coding transcript_biotype:protein_coding;>ENSP00000369912 pep:known chromosome:GRCh37:6:2948393:2971539:-1 gene:ENSG00000	6	1	1	1	0	0	0	0	0	0	1	0	0	0	0	0	0	0	1	0	0	0	0	0	0	0	1	0	4.5	4.5	4.5	42.621	376	376;376;376;376;376;376	0	887480	0	0	0	0	0	0	887480	0
ENSP00000366568;ENSP00000338413;ENSP00000366481	ENSP00000366568;ENSP00000338413;ENSP00000366481	3;3;2	3;3;2	3;3;2	>ENSP00000366568 pep:known chromosome:GRCh37:X:47050260:47074527:1 gene:ENSG00000130985 transcript:ENST00000377351 gene_biotype:protein_coding transcript_biotype:protein_coding;>ENSP00000338413 pep:known chromosome:GRCh37:X:47053241:47074527:1 gene:ENSG000	3	3	3	3	2	0	1	0	1	0	0	0	2	0	1	0	1	0	0	0	2	0	1	0	1	0	0	0	4.8	4.8	4.8	117.85	1058	1058;1058;506	0	3331900	2919600	0	412360	0	0	0	0	0
ENSP00000438061;ENSP00000400433;ENSP00000349573;ENSP00000348345;ENSP00000338477	ENSP00000438061;ENSP00000400433;ENSP00000349573;ENSP00000348345;ENSP00000338477	26;26;26;26;26	24;24;24;24;24	24;24;24;24;24	>ENSP00000438061 pep:known chromosome:GRCh37:10:43881065:43892794:-1 gene:ENSG00000169813 transcript:ENST00000544000 gene_biotype:protein_coding transcript_biotype:protein_coding;>ENSP00000400433 pep:known chromosome:GRCh37:10:43881065:43892279:-1 gene:ENS	5	26	24	24	0	19	1	21	1	17	3	23	0	17	1	19	1	15	3	21	0	17	1	19	1	15	3	21	62.9	62.9	62.9	45.671	415	415;415;415;415;415	61.7	24104000000	0	2929000000	6825400	7406400000	0	1611700000	10211000	12140000000
ENSP00000338516;ENSP00000369965;ENSP00000425490;ENSP00000420978	ENSP00000338516;ENSP00000369965	3;3;1;1	3;3;1;1	3;3;1;1	>ENSP00000338516 pep:known chromosome:GRCh37:5:72794233:72801320:1 gene:ENSG00000145741 transcript:ENST00000335895 gene_biotype:protein_coding transcript_biotype:protein_coding;>ENSP00000369965 pep:known chromosome:GRCh37:5:72794274:72801460:1 gene:ENSG000	4	3	3	3	1	0	0	0	0	0	3	0	1	0	0	0	0	0	3	0	1	0	0	0	0	0	3	0	29.6	29.6	29.6	17.699	162	162;206;85;109	0	27441000	2187900	0	0	0	0	0	25253000	0
ENSP00000338552	ENSP00000338552	23	3	3	>ENSP00000338552 pep:known chromosome:GRCh37:4:83345782:83350594:-1 gene:ENSG00000152795 transcript:ENST00000349655 gene_biotype:protein_coding transcript_biotype:protein_coding	1	23	3	3	0	13	0	17	0	18	3	20	0	1	0	1	0	3	0	2	0	1	0	1	0	3	0	2	61.1	12.3	12.3	27.191	244	244	51.2	260660000	0	11382000	0	85933000	0	53671000	0	109670000
ENSP00000354091;ENSP00000338573	ENSP00000354091;ENSP00000338573	1;1	1;1	1;1	>ENSP00000354091 pep:known chromosome:GRCh37:X:54556675:54587196:1 gene:ENSG00000130119 transcript:ENST00000360845 gene_biotype:protein_coding transcript_biotype:protein_coding;>ENSP00000338573 pep:known chromosome:GRCh37:X:54556644:54587504:1 gene:ENSG000	2	1	1	1	0	0	0	0	0	1	0	0	0	0	0	0	0	1	0	0	0	0	0	0	0	1	0	0	3.1	3.1	3.1	65.572	582	582;582	0	2790500	0	0	0	0	0	2790500	0	0
ENSP00000338862	ENSP00000338862	2	2	2	>ENSP00000338862 pep:known chromosome:GRCh37:5:34915481:34926101:1 gene:ENSG00000113460 transcript:ENST00000336767 gene_biotype:protein_coding transcript_biotype:protein_coding	1	2	2	2	0	0	0	1	0	1	1	0	0	0	0	1	0	1	1	0	0	0	0	1	0	1	1	0	6.8	6.8	6.8	41.401	353	353	0	40891000	0	0	0	21636000	0	16799000	2455900	0
ENSP00000376016;ENSP00000356042;ENSP00000338934;ENSP00000432829;ENSP00000436277	ENSP00000376016;ENSP00000356042;ENSP00000338934;ENSP00000432829;ENSP00000436277	2;2;2;1;1	2;2;2;1;1	1;1;1;0;0	>ENSP00000376016 pep:known chromosome:GRCh37:6:159187928:159239265:-1 gene:ENSG00000092820 transcript:ENST00000392177 gene_biotype:protein_coding transcript_biotype:protein_coding;>ENSP00000356042 pep:known chromosome:GRCh37:6:159186780:159240444:-1 gene:E	5	2	2	1	0	0	0	0	0	0	2	0	0	0	0	0	0	0	2	0	0	0	0	0	0	0	1	0	6.3	6.3	2.9	65.578	554	554;586;586;52;200	0	7752500	0	0	0	0	0	0	7752500	0
ENSP00000413589;ENSP00000409249;ENSP00000403868;ENSP00000401546;ENSP00000400108;ENSP00000399280;ENSP00000383378;ENSP00000379672;ENSP00000449827;ENSP00000448958;ENSP00000448889;ENSP00000448502;ENSP00000448087;ENSP00000447729;ENSP00000447684;ENSP00000410829;ENSP00000410071;ENSP00000406811;ENSP00000401317;ENSP00000400663;ENSP00000399155;ENSP00000373058;ENSP00000339001;ENSP00000416480;ENSP00000414479…	ENSP00000413589;ENSP00000409249;ENSP00000403868;ENSP00000401546;ENSP00000400108;ENSP00000399280;ENSP00000383378;ENSP00000379672;ENSP00000449827;ENSP00000448958;ENSP00000448889;ENSP00000448502;ENSP00000448087;ENSP00000447729;ENSP00000447684;ENSP00000410829;ENSP00000410071;ENSP00000406811;ENSP00000401317;ENSP00000400663;ENSP00000399155;ENSP00000373058;ENSP00000339001;ENSP00000416480;ENSP00000414479…	12;12;12;12;12;12;12;12;12;12;12;12;12;12;12;12;12;12;12;12;12;12;12;10;10;10;10;10;10;10;10;10;10;10;10;10;10;10;10;9;9;9;9;9;9;9;8;7;7;7;7;7;7;7;6;6;5;5;3;3;2;2;2;2;2;2;2;1;1;1;1;1;1;1;1	12;12;12;12;12;12;12;12;12;12;12;12;12;12;12;12;12;12;12;12;12;12;12;10;10;10;10;10;10;10;10;10;10;10;10;10;10;10;10;9;9;9;9;9;9;9;8;7;7;7;7;7;7;7;6;6;5;5;3;3;2;2;2;2;2;2;2;1;1;1;1;1;1;1;1	4;4;4;4;4;4;4;4;4;4;4;4;4;4;4;4;4;4;4;4;4;4;4;3;3;3;3;3;3;3;3;3;3;3;3;3;3;3;3;4;4;4;4;4;4;4;3;3;3;3;3;3;3;3;0;0;0;0;0;0;0;0;0;0;0;0;0;0;0;0;0;0;0;0;0	>ENSP00000413589 pep:known chromosome:GRCh37:HSCHR6_MHC_SSTO:30680893:30684652:1 gene:ENSG00000232421 transcript:ENST00000424734 gene_biotype:protein_coding transcript_biotype:protein_coding;>ENSP00000409249 pep:known chromosome:GRCh37:HSCHR6_MHC_COX:30679	75	12	12	4	9	0	7	3	1	0	11	6	9	0	7	3	1	0	11	6	2	0	1	1	1	0	4	1	39.9	39.9	14.1	47.766	426	426;426;426;426;426;426;426;426;435;435;435;435;435;435;435;444;444;444;444;444;444;444;444;372;372;372;372;372;372;372;372;372;372;372;372;372;372;372;372;415;415;415;415;415;415;415;243;353;353;353;353;353;353;353;450;797;378;378;189;338;372;407;407;410;410;410;444;74;97;118;144;148;164;451;536	18.5	330830000	70052000	0	27936000	12741000	5123900	0	189970000	24999000
ENSP00000449854;ENSP00000449328;ENSP00000376299;ENSP00000339027;ENSP00000450121;ENSP00000448046;ENSP00000366471;ENSP00000449205;ENSP00000450019;ENSP00000447311;ENSP00000446777;ENSP00000449765;ENSP00000448223;ENSP00000450222;ENSP00000448639	ENSP00000449854;ENSP00000449328;ENSP00000376299;ENSP00000339027;ENSP00000450121;ENSP00000448046;ENSP00000366471;ENSP00000449205;ENSP00000450019;ENSP00000447311	4;4;4;4;3;3;3;3;2;2;1;1;1;1;1	4;4;4;4;3;3;3;3;2;2;1;1;1;1;1	4;4;4;4;3;3;3;3;2;2;1;1;1;1;1	>ENSP00000449854 pep:novel chromosome:GRCh37:12:120635125:120638635:-1 gene:ENSG00000089157 transcript:ENST00000547211 gene_biotype:protein_coding transcript_biotype:protein_coding;>ENSP00000449328 pep:known chromosome:GRCh37:12:120634502:120638902:-1 gene	15	4	4	4	0	0	2	0	0	0	4	2	0	0	2	0	0	0	4	2	0	0	2	0	0	0	4	2	23.8	23.8	23.8	26.901	244	244;317;317;317;153;247;255;281;166;246;107;111;121;142;156	10.2	27797000	0	0	1103600	0	0	0	25934000	759620
ENSP00000339090;ENSP00000359985	ENSP00000339090	4;1	4;1	4;1	>ENSP00000339090 pep:known chromosome:GRCh37:X:129535943:129547317:1 gene:ENSG00000134597 transcript:ENST00000305536 gene_biotype:protein_coding transcript_biotype:protein_coding	2	4	4	4	0	0	0	1	0	0	0	3	0	0	0	1	0	0	0	3	0	0	0	1	0	0	0	3	13.4	13.4	13.4	37.335	322	322;58	10.9	16365000	0	0	0	2843700	0	0	0	13521000
ENSP00000385729;ENSP00000385286;ENSP00000385018;ENSP00000339095	ENSP00000385729;ENSP00000385286;ENSP00000385018;ENSP00000339095	3;3;3;3	3;3;3;3	3;3;3;3	>ENSP00000385729 pep:putative chromosome:GRCh37:2:3622912:3628129:1 gene:ENSG00000171863 transcript:ENST00000407445 gene_biotype:protein_coding transcript_biotype:protein_coding;>ENSP00000385286 pep:known chromosome:GRCh37:2:3622948:3628491:1 gene:ENSG0000	4	3	3	3	0	0	1	0	0	0	3	2	0	0	1	0	0	0	3	2	0	0	1	0	0	0	3	2	34.2	34.2	34.2	21.312	187	187;194;194;194	18.2	40845000	0	0	934690	0	0	0	33886000	6024200
ENSP00000339145	ENSP00000339145	12	12	12	>ENSP00000339145 pep:known chromosome:GRCh37:21:45079429:45115958:1 gene:ENSG00000160208 transcript:ENST00000340648 gene_biotype:protein_coding transcript_biotype:protein_coding	1	12	12	12	0	0	0	7	0	11	0	0	0	0	0	7	0	11	0	0	0	0	0	7	0	11	0	0	20.1	20.1	20.1	84.427	758	758	0	124340000	0	0	0	32547000	0	91796000	0	0
ENSP00000389033;ENSP00000384348;ENSP00000377111;ENSP00000377110;ENSP00000377113;ENSP00000339191	ENSP00000389033;ENSP00000384348;ENSP00000377111;ENSP00000377110;ENSP00000377113;ENSP00000339191	1;1;1;1;1;1	1;1;1;1;1;1	1;1;1;1;1;1	>ENSP00000389033 pep:putative chromosome:GRCh37:7:116166036:116199311:1 gene:ENSG00000105974 transcript:ENST00000456473 gene_biotype:protein_coding transcript_biotype:protein_coding;>ENSP00000384348 pep:putative chromosome:GRCh37:7:116165794:116201233:1 ge	6	1	1	1	0	0	0	0	0	0	1	0	0	0	0	0	0	0	1	0	0	0	0	0	0	0	1	0	21	21	21	15.928	138	138;147;147;147;167;178	0	1175900	0	0	0	0	0	0	1175900	0
ENSP00000451887;ENSP00000351481;ENSP00000339485;ENSP00000451460;ENSP00000376620;ENSP00000347495	ENSP00000451887;ENSP00000351481;ENSP00000339485;ENSP00000451460;ENSP00000376620;ENSP00000347495	1;1;1;1;1;1	1;1;1;1;1;1	1;1;1;1;1;1	>ENSP00000451887 pep:known chromosome:GRCh37:14:100800830:100842588:-1 gene:ENSG00000140105 transcript:ENST00000556645 gene_biotype:protein_coding transcript_biotype:protein_coding;>ENSP00000351481 pep:known chromosome:GRCh37:14:100800139:100842672:-1 gene	6	1	1	1	1	0	1	0	0	0	0	0	1	0	1	0	0	0	0	0	1	0	1	0	0	0	0	0	3.7	3.7	3.7	48.851	430	430;430;430;471;471;471	0	2062000	1378400	0	683590	0	0	0	0	0
ENSP00000339566	ENSP00000339566	17	17	5	>ENSP00000339566 pep:known chromosome:GRCh37:6:26055968:26056699:-1 gene:ENSG00000187837 transcript:ENST00000343677 gene_biotype:protein_coding transcript_biotype:protein_coding	1	17	17	5	0	11	3	9	2	16	12	16	0	11	3	9	2	16	12	16	0	1	0	1	0	4	2	5	47.9	47.9	18.8	21.364	213	213	45.5	8189100000	0	520410000	10299000	402710000	6478000	1482700000	537350000	5229200000
ENSP00000339729;ENSP00000371798	ENSP00000339729;ENSP00000371798	1;1	1;1	1;1	>ENSP00000339729 pep:known chromosome:GRCh37:7:5632439:5646279:1 gene:ENSG00000075618 transcript:ENST00000340250 gene_biotype:protein_coding transcript_biotype:protein_coding;>ENSP00000371798 pep:known chromosome:GRCh37:7:5632454:5646286:1 gene:ENSG0000007	2	1	1	1	0	0	0	0	0	0	1	0	0	0	0	0	0	0	1	0	0	0	0	0	0	0	1	0	3.8	3.8	3.8	52.262	472	472;493	0	2394700	0	0	0	0	0	0	2394700	0
ENSP00000339795;ENSP00000379731;ENSP00000379730;ENSP00000379729	ENSP00000339795;ENSP00000379731;ENSP00000379730;ENSP00000379729	3;2;2;2	3;2;2;2	3;2;2;2	>ENSP00000339795 pep:known chromosome:GRCh37:8:74202874:74206133:-1 gene:ENSG00000147604 transcript:ENST00000352983 gene_biotype:protein_coding transcript_biotype:protein_coding;>ENSP00000379731 pep:novel chromosome:GRCh37:8:74202519:74205868:-1 gene:ENSG0	4	3	3	3	1	0	0	3	0	1	1	1	1	0	0	3	0	1	1	1	1	0	0	3	0	1	1	1	16.1	16.1	16.1	29.225	248	248;208;208;208	4.4	54941000	566000	0	0	31704000	0	479750	912080	21280000
ENSP00000373620;ENSP00000340019;ENSP00000393670;ENSP00000412717;ENSP00000412227;ENSP00000402478;ENSP00000396460;ENSP00000441296;ENSP00000414446	ENSP00000373620;ENSP00000340019	16;16;7;6;1;1;1;1;1	16;16;7;6;1;1;1;1;1	16;16;7;6;1;1;1;1;1	>ENSP00000373620 pep:known chromosome:GRCh37:2:198351305:198364771:-1 gene:ENSG00000144381 transcript:ENST00000388968 gene_biotype:protein_coding transcript_biotype:protein_coding;>ENSP00000340019 pep:known chromosome:GRCh37:2:198351310:198364998:-1 gene:E	9	16	16	16	3	0	4	1	0	0	14	5	3	0	4	1	0	0	14	5	3	0	4	1	0	0	14	5	36.6	36.6	36.6	61.054	573	573;573;234;221;58;83;94;158;175	20.9	1178700000	4143800	0	27824000	1417300	0	0	961320000	183950000
ENSP00000431583;ENSP00000379778;ENSP00000433664;ENSP00000433371;ENSP00000340281	ENSP00000431583;ENSP00000379778;ENSP00000433664;ENSP00000433371;ENSP00000340281	1;1;1;1;1	1;1;1;1;1	1;1;1;1;1	>ENSP00000431583 pep:known chromosome:GRCh37:11:10822602:10829631:-1 gene:ENSG00000110321 transcript:ENST00000531416 gene_biotype:protein_coding transcript_biotype:protein_coding;>ENSP00000379778 pep:known chromosome:GRCh37:11:10818717:10830255:-1 gene:ENS	5	1	1	1	0	0	0	0	0	1	0	0	0	0	0	0	0	1	0	0	0	0	0	0	0	1	0	0	2.9	2.9	2.9	49.652	444	444;869;907;907;907	0	1129700	0	0	0	0	0	1129700	0	0
ENSP00000434204;ENSP00000374296;ENSP00000434150;ENSP00000340329;ENSP00000431373;ENSP00000431581;ENSP00000436477	ENSP00000434204;ENSP00000374296;ENSP00000434150;ENSP00000340329;ENSP00000431373;ENSP00000431581;ENSP00000436477	5;5;5;5;4;4;3	5;5;5;5;4;4;3	5;5;5;5;4;4;3	>ENSP00000434204 pep:novel chromosome:GRCh37:11:34073876:34120605:1 gene:ENSG00000135387 transcript:ENST00000530820 gene_biotype:protein_coding transcript_biotype:protein_coding;>ENSP00000374296 pep:novel chromosome:GRCh37:11:34073279:34120601:1 gene:ENSG0	7	5	5	5	0	0	0	0	0	2	2	1	0	0	0	0	0	2	2	1	0	0	0	0	0	2	2	1	11.5	11.5	11.5	76.861	694	694;694;709;709;186;628;178	3.3	34040000	0	0	0	0	0	25989000	2470200	5581500
ENSP00000442962;ENSP00000435306;ENSP00000349053;ENSP00000340466;ENSP00000434805	ENSP00000442962;ENSP00000435306;ENSP00000349053;ENSP00000340466;ENSP00000434805	2;2;2;2;1	2;2;2;2;1	2;2;2;2;1	>ENSP00000442962 pep:known chromosome:GRCh37:11:62393274:62414081:-1 gene:ENSG00000089597 transcript:ENST00000540933 gene_biotype:protein_coding transcript_biotype:protein_coding;>ENSP00000435306 pep:novel chromosome:GRCh37:11:62393253:62414104:-1 gene:ENS	5	2	2	2	0	0	0	0	0	0	2	0	0	0	0	0	0	0	2	0	0	0	0	0	0	0	2	0	4.7	4.7	4.7	96.215	847	847;852;944;966;119	0	2275600	0	0	0	0	0	0	2275600	0
ENSP00000467699;ENSP00000465640;ENSP00000340510	ENSP00000467699;ENSP00000465640;ENSP00000340510	2;2;2	2;2;2	2;2;2	>ENSP00000467699 pep:putative chromosome:GRCh37:16:4933573:5010742:-1 gene:ENSG00000118898 transcript:ENST00000592772 gene_biotype:protein_coding transcript_biotype:protein_coding;>ENSP00000465640 pep:novel chromosome:GRCh37:16:4932824:4987065:-1 gene:ENSG	3	2	2	2	1	0	0	1	0	0	0	0	1	0	0	1	0	0	0	0	1	0	0	1	0	0	0	0	1.9	1.9	1.9	131.37	1115	1115;1754;1756	0	3055900	567000	0	0	2488900	0	0	0	0
ENSP00000434586;ENSP00000352154;ENSP00000340554;ENSP00000465570;ENSP00000467141;ENSP00000343764	ENSP00000434586;ENSP00000352154;ENSP00000340554;ENSP00000465570;ENSP00000467141;ENSP00000343764	2;2;2;2;2;1	2;2;2;2;2;1	2;2;2;2;2;1	>ENSP00000434586 pep:known chromosome:GRCh37:2:179390716:179672150:-1 gene:ENSG00000155657 transcript:ENST00000460472 gene_biotype:protein_coding transcript_biotype:protein_coding;>ENSP00000352154 pep:known chromosome:GRCh37:2:179390716:179672150:-1 gene:E	6	2	2	2	0	0	0	1	0	0	1	0	0	0	0	1	0	0	1	0	0	0	0	1	0	0	1	0	0.1	0.1	0.1	2992.9	26926	26926;27051;27118;34350;35991;33423	0	20993000	0	0	0	9552500	0	0	11441000	0
ENSP00000340796;ENSP00000359476;ENSP00000403470;ENSP00000355318;ENSP00000378084	ENSP00000340796;ENSP00000359476	16;8;6;2;1	16;8;6;2;1	16;8;6;2;1	>ENSP00000340796 pep:known chromosome:GRCh37:1:90460674:90494097:1 gene:ENSG00000162664 transcript:ENST00000340281 gene_biotype:protein_coding transcript_biotype:protein_coding;>ENSP00000359476 pep:novel chromosome:GRCh37:1:90460696:90494097:1 gene:ENSG000	5	16	16	16	0	6	0	12	1	11	0	12	0	6	0	12	1	11	0	12	0	6	0	12	1	11	0	12	30.4	30.4	30.4	65.653	582	582;493;376;70;53	23.9	1699600000	0	167460000	0	502010000	912020	317360000	0	711850000
ENSP00000340815;ENSP00000367121;ENSP00000444236;ENSP00000367122;ENSP00000367123;ENSP00000367124;ENSP00000440819;ENSP00000444439;ENSP00000440001	ENSP00000340815;ENSP00000367121;ENSP00000444236;ENSP00000367122;ENSP00000367123;ENSP00000367124	6;6;6;6;6;6;2;2;1	6;6;6;6;6;6;2;2;1	6;6;6;6;6;6;2;2;1	>ENSP00000340815 pep:known chromosome:GRCh37:11:62648344:62656327:1 gene:ENSG00000168003 transcript:ENST00000338663 gene_biotype:protein_coding transcript_biotype:protein_coding;>ENSP00000367121 pep:known chromosome:GRCh37:11:62623616:62656325:1 gene:ENSG0	9	6	6	6	4	0	0	0	0	0	3	0	4	0	0	0	0	0	3	0	4	0	0	0	0	0	3	0	22.3	22.3	22.3	57.944	529	529;568;599;630;631;661;122;175;247	0	10370000	7607500	0	0	0	0	0	2762600	0
ENSP00000340901;ENSP00000381490;ENSP00000415464;ENSP00000293618;ENSP00000429077;ENSP00000429631;ENSP00000429781;ENSP00000430851;ENSP00000446966;ENSP00000447408;ENSP00000448756	ENSP00000340901;ENSP00000381490;ENSP00000415464;ENSP00000293618;ENSP00000429077;ENSP00000429631;ENSP00000429781	6;6;6;5;5;4;3;2;1;1;1	6;6;6;5;5;4;3;2;1;1;1	6;6;6;5;5;4;3;2;1;1;1	>ENSP00000340901 pep:known chromosome:GRCh37:12:50794768:50871280:1 gene:ENSG00000161813 transcript:ENST00000347328 gene_biotype:protein_coding transcript_biotype:protein_coding;>ENSP00000381490 pep:known chromosome:GRCh37:12:50794682:50873787:1 gene:ENSG0	11	6	6	6	0	0	0	0	0	3	0	5	0	0	0	0	0	3	0	5	0	0	0	0	0	3	0	5	12.4	12.4	12.4	72.399	653	653;724;730;653;723;605;445;375;125;169;191	10.7	58232000	0	0	0	0	0	4710500	0	53521000
ENSP00000340989;ENSP00000371267;ENSP00000238081;ENSP00000248975	ENSP00000340989	5;1;1;1	4;0;0;0	4;0;0;0	>ENSP00000340989 pep:known chromosome:GRCh37:1:27189633:27190947:1 gene:ENSG00000175793 transcript:ENST00000339276 gene_biotype:protein_coding transcript_biotype:protein_coding	4	5	4	4	4	0	1	1	0	0	2	2	3	0	0	0	0	0	1	1	3	0	0	0	0	0	1	1	27.8	23.8	23.8	27.774	248	248;245;245;246	14.5	56933000	14155000	0	0	0	0	0	36080000	6697900
ENSP00000341289;ENSP00000443590;ENSP00000264071;ENSP00000469660;ENSP00000470627;ENSP00000472375;ENSP00000456206;ENSP00000328808;ENSP00000471503;ENSP00000469560;ENSP00000468843;ENSP00000472481;ENSP00000469936;ENSP00000454878;ENSP00000311042;ENSP00000457285	ENSP00000341289;ENSP00000443590;ENSP00000264071	10;7;7;3;3;3;3;3;2;2;2;2;2;1;1;1	3;2;2;2;2;2;1;1;2;2;2;1;1;1;1;1	2;2;2;2;2;2;1;1;2;2;2;1;1;1;1;1	>ENSP00000341289 pep:known chromosome:GRCh37:9:140135665:140138159:1 gene:ENSG00000188229 transcript:ENST00000340384 gene_biotype:protein_coding transcript_biotype:protein_coding;>ENSP00000443590 pep:known chromosome:GRCh37:19:6494332:6502304:-1 gene:ENSG0	16	10	3	2	7	0	6	2	0	0	7	4	1	0	1	0	0	0	1	0	0	0	1	0	0	0	1	0	34.6	13.3	9.4	49.83	445	445;444;444;107;158;167;444;444;103;109;110;155;161;119;119;444	10.6	3796400	1758800	0	669360	0	0	0	1368200	0
ENSP00000341324	ENSP00000341324	1	1	1	>ENSP00000341324 pep:known chromosome:GRCh37:5:121297656:121364314:1 gene:ENSG00000151304 transcript:ENST00000339397 gene_biotype:protein_coding transcript_biotype:protein_coding	1	1	1	1	0	0	0	0	0	1	0	0	0	0	0	0	0	1	0	0	0	0	0	0	0	1	0	0	3.5	3.5	3.5	48.633	429	429	0	5183400	0	0	0	0	0	5183400	0	0
ENSP00000452570;ENSP00000341781;ENSP00000350719;ENSP00000378249;ENSP00000349969;ENSP00000450831	ENSP00000452570;ENSP00000341781;ENSP00000350719;ENSP00000378249;ENSP00000349969;ENSP00000450831	2;2;2;1;1;1	2;2;2;1;1;1	2;2;2;1;1;1	>ENSP00000452570 pep:novel chromosome:GRCh37:14:64375816:64692282:1 gene:ENSG00000054654 transcript:ENST00000554584 gene_biotype:protein_coding transcript_biotype:protein_coding;>ENSP00000341781 pep:known chromosome:GRCh37:14:64319701:64693151:1 gene:ENSG0	6	2	2	2	0	2	0	0	0	0	0	0	0	2	0	0	0	0	0	0	0	2	0	0	0	0	0	0	0.4	0.4	0.4	787.71	6818	6818;6885;6907;3270;3270;3541	0	69161000	0	69161000	0	0	0	0	0	0
ENSP00000341826	ENSP00000341826	42	1	1	>ENSP00000341826 pep:known chromosome:GRCh37:12:54674539:54678998:1 gene:ENSG00000135486 transcript:ENST00000340913 gene_biotype:protein_coding transcript_biotype:protein_coding	1	42	1	1	0	34	6	35	1	33	10	34	0	0	0	1	0	1	0	1	0	0	0	1	0	1	0	1	75	8.9	8.9	38.746	372	372	66.4	54694000	0	0	0	8650600	0	4300900	0	41742000
ENSP00000341885;ENSP00000436227;ENSP00000436865;ENSP00000433034;ENSP00000460860;ENSP00000436356;ENSP00000433170;ENSP00000454837;ENSP00000434846	ENSP00000341885;ENSP00000436227;ENSP00000436865;ENSP00000433034	9;8;7;5;4;4;3;1;1	9;8;7;5;4;4;3;1;1	9;8;7;5;4;4;3;1;1	>ENSP00000341885 pep:known chromosome:GRCh37:16:2012053:2014861:-1 gene:ENSG00000140988 transcript:ENST00000343262 gene_biotype:protein_coding transcript_biotype:protein_coding;>ENSP00000436227 pep:novel chromosome:GRCh37:16:2012062:2014357:-1 gene:ENSG000	9	9	9	9	0	0	0	2	0	4	2	7	0	0	0	2	0	4	2	7	0	0	0	2	0	4	2	7	37.2	37.2	37.2	31.324	293	293;195;235;218;155;197;209;44;63	27	237250000	0	0	0	6776600	0	71295000	16470000	142710000
ENSP00000342026	ENSP00000342026	7	7	7	>ENSP00000342026 pep:known chromosome:GRCh37:1:173446405:173457946:1 gene:ENSG00000117592 transcript:ENST00000340385 gene_biotype:protein_coding transcript_biotype:protein_coding	1	7	7	7	0	0	0	0	0	0	7	1	0	0	0	0	0	0	7	1	0	0	0	0	0	0	7	1	38.4	38.4	38.4	25.035	224	224	7.6	52260000	0	0	0	0	0	0	51274000	985650
ENSP00000447948;ENSP00000447986;ENSP00000448172;ENSP00000446492;ENSP00000440543;ENSP00000342056	ENSP00000447948;ENSP00000447986;ENSP00000448172;ENSP00000446492;ENSP00000440543;ENSP00000342056	1;1;1;1;1;1	1;1;1;1;1;1	1;1;1;1;1;1	>ENSP00000447948 pep:novel chromosome:GRCh37:12:56676281:56694100:-1 gene:ENSG00000062485 transcript:ENST00000551968 gene_biotype:protein_coding transcript_biotype:protein_coding;>ENSP00000447986 pep:novel chromosome:GRCh37:12:56669932:56694099:-1 gene:ENS	6	1	1	1	0	0	0	0	0	0	1	0	0	0	0	0	0	0	1	0	0	0	0	0	0	0	1	0	11.3	11.3	11.3	15.557	142	142;149;178;190;453;466	0	762580	0	0	0	0	0	0	762580	0
ENSP00000435105;ENSP00000434217;ENSP00000433215;ENSP00000432244;ENSP00000415889;ENSP00000409917;ENSP00000345672;ENSP00000342070	ENSP00000435105;ENSP00000434217;ENSP00000433215;ENSP00000432244;ENSP00000415889;ENSP00000409917;ENSP00000345672;ENSP00000342070	1;1;1;1;1;1;1;1	1;1;1;1;1;1;1;1	1;1;1;1;1;1;1;1	>ENSP00000435105 pep:putative chromosome:GRCh37:8:11701564:11725621:-1 gene:ENSG00000164733 transcript:ENST00000530640 gene_biotype:protein_coding transcript_biotype:protein_coding;>ENSP00000434217 pep:putative chromosome:GRCh37:8:11701879:11725615:-1 gene	8	1	1	1	1	0	0	0	0	0	0	0	1	0	0	0	0	0	0	0	1	0	0	0	0	0	0	0	5.3	5.3	5.3	37.821	339	339;339;339;339;339;339;339;339	0	4274900	4274900	0	0	0	0	0	0	0
ENSP00000465216;ENSP00000342374;ENSP00000468247;ENSP00000466152;ENSP00000465952;ENSP00000375798;ENSP00000465101	ENSP00000465216;ENSP00000342374;ENSP00000468247;ENSP00000466152;ENSP00000465952;ENSP00000375798	5;5;4;3;3;3;1	5;5;4;3;3;3;1	5;5;4;3;3;3;1	>ENSP00000465216 pep:known chromosome:GRCh37:19:46190721:46195574:-1 gene:ENSG00000125743 transcript:ENST00000588301 gene_biotype:protein_coding transcript_biotype:protein_coding;>ENSP00000342374 pep:known chromosome:GRCh37:19:46190712:46195591:-1 gene:ENS	7	5	5	5	2	5	0	2	1	1	2	1	2	5	0	2	1	1	2	1	2	5	0	2	1	1	2	1	38.1	38.1	38.1	13.527	118	118;118;78;108;108;108;54	5.9	269780000	78108000	78784000	0	12695000	2945100	11756000	27283000	58210000
ENSP00000342502;ENSP00000414068	ENSP00000342502;ENSP00000414068	1;1	1;1	1;1	>ENSP00000342502 pep:known chromosome:GRCh37:1:226107578:226111959:-1 gene:ENSG00000143811 transcript:ENST00000343818 gene_biotype:protein_coding transcript_biotype:protein_coding;>ENSP00000414068 pep:putative chromosome:GRCh37:1:226074396:226111978:-1 gen	2	1	1	1	0	0	0	0	0	0	1	0	0	0	0	0	0	0	1	0	0	0	0	0	0	0	1	0	5	5	5	33.637	320	320;359	0	0	0	0	0	0	0	0	0	0
ENSP00000342830;ENSP00000437301;ENSP00000432112;ENSP00000384136;ENSP00000431560;ENSP00000445826	ENSP00000342830;ENSP00000437301;ENSP00000432112;ENSP00000384136;ENSP00000431560;ENSP00000445826	2;2;2;2;1;1	1;1;1;1;1;1	1;1;1;1;1;1	>ENSP00000342830 pep:known chromosome:GRCh37:11:110100175:110167447:-1 gene:ENSG00000137710 transcript:ENST00000343115 gene_biotype:protein_coding transcript_biotype:protein_coding;>ENSP00000437301 pep:known chromosome:GRCh37:11:110045605:110167437:-1 gene	6	2	1	1	0	0	0	0	0	0	2	0	0	0	0	0	0	0	1	0	0	0	0	0	0	0	1	0	6	2.7	2.7	68.563	583	583;604;604;604;51;447	0	451950	0	0	0	0	0	0	451950	0
ENSP00000363581;ENSP00000363576;ENSP00000342913;ENSP00000420195;ENSP00000363573;ENSP00000412759;ENSP00000388991;ENSP00000363577;ENSP00000419813;ENSP00000344149;ENSP00000414302	ENSP00000363581;ENSP00000363576;ENSP00000342913;ENSP00000420195;ENSP00000363573;ENSP00000412759;ENSP00000388991;ENSP00000363577;ENSP00000419813;ENSP00000344149	16;16;16;16;16;15;15;15;15;15;3	16;16;16;16;16;15;15;15;15;15;3	16;16;16;16;16;15;15;15;15;15;3	>ENSP00000363581 pep:known supercontig:GRCh37:GL000191.1:36277:50281:-1 gene:ENSG00000215699 transcript:ENST00000374457 gene_biotype:protein_coding transcript_biotype:protein_coding;>ENSP00000363576 pep:known chromosome:GRCh37:1:24293797:24306798:-1 gene:E	11	16	16	16	0	11	0	15	0	8	2	13	0	11	0	15	0	8	2	13	0	11	0	15	0	8	2	13	65.3	65.3	65.3	21	173	173;173;183;262;262;165;165;172;182;261;261	60.7	10983000000	0	453030000	0	2150200000	0	2147600000	1553600	6230300000
ENSP00000343054;ENSP00000390711;ENSP00000419534;ENSP00000406119	ENSP00000343054	17;2;2;1	14;2;2;1	14;2;2;1	>ENSP00000343054 pep:known chromosome:GRCh37:3:50126341:50156454:1 gene:ENSG00000003756 transcript:ENST00000347869 gene_biotype:protein_coding transcript_biotype:protein_coding	4	17	14	14	0	4	0	9	0	10	0	14	0	3	0	7	0	9	0	12	0	3	0	7	0	9	0	12	20.9	18	18	92.153	815	815;137;143;120	17.4	427200000	0	31736000	0	106720000	0	155490000	0	133250000
ENSP00000392601;ENSP00000343442;ENSP00000405620;ENSP00000394682	ENSP00000392601;ENSP00000343442;ENSP00000405620;ENSP00000394682	28;28;28;28	28;28;28;28	28;28;28;28	>ENSP00000392601 pep:known chromosome:GRCh37:3:47844399:47891685:1 gene:ENSG00000132153 transcript:ENST00000446256 gene_biotype:protein_coding transcript_biotype:protein_coding;>ENSP00000343442 pep:novel chromosome:GRCh37:3:47844655:47891683:1 gene:ENSG000	4	28	28	28	0	5	0	2	9	13	13	26	0	5	0	2	9	13	13	26	0	5	0	2	9	13	13	26	28.2	28.2	28.2	129.44	1155	1155;1166;1194;1222	27.2	1002000000	0	11380000	0	11013000	13044000	267530000	72496000	626510000
ENSP00000343629;ENSP00000356716;ENSP00000375928;ENSP00000410219;ENSP00000420382	ENSP00000343629;ENSP00000356716;ENSP00000375928;ENSP00000410219	16;16;16;15;5	15;15;15;14;5	15;15;15;14;5	>ENSP00000343629 pep:known chromosome:GRCh37:1:171454695:171562650:1 gene:ENSG00000117523 transcript:ENST00000338920 gene_biotype:protein_coding transcript_biotype:protein_coding;>ENSP00000356716 pep:novel chromosome:GRCh37:1:171454690:171562650:1 gene:ENS	5	16	15	15	0	0	0	0	0	9	0	11	0	0	0	0	0	9	0	10	0	0	0	0	0	9	0	10	7.4	7.1	7.1	308.6	2817	2817;2819;2898;2752;1300	5.3	204660000	0	0	0	0	0	88083000	0	116580000
ENSP00000392837;ENSP00000466963;ENSP00000464778;ENSP00000397783;ENSP00000445036;ENSP00000414727;ENSP00000395654;ENSP00000343896;ENSP00000350720	ENSP00000392837;ENSP00000466963;ENSP00000464778;ENSP00000397783;ENSP00000445036;ENSP00000414727;ENSP00000395654;ENSP00000343896;ENSP00000350720	1;1;1;1;1;1;1;1;1	1;1;1;1;1;1;1;1;1	1;1;1;1;1;1;1;1;1	>ENSP00000392837 pep:known chromosome:GRCh37:19:11071786:11172492:1 gene:ENSG00000127616 transcript:ENST00000444061 gene_biotype:protein_coding transcript_biotype:protein_coding;>ENSP00000466963 pep:known chromosome:GRCh37:19:11071997:11172492:1 gene:ENSG0	9	1	1	1	0	0	0	0	0	0	1	0	0	0	0	0	0	0	1	0	0	0	0	0	0	0	1	0	0.7	0.7	0.7	181.26	1613	1613;1614;1616;1616;1617;1617;1647;1647;1679	0	746980	0	0	0	0	0	0	746980	0
ENSP00000343966;ENSP00000436038;ENSP00000435921;ENSP00000393069	ENSP00000343966;ENSP00000436038;ENSP00000435921	33;24;24;14	31;22;22;14	31;22;22;14	>ENSP00000343966 pep:known chromosome:GRCh37:13:20276640:20357057:-1 gene:ENSG00000121390 transcript:ENST00000338910 gene_biotype:protein_coding transcript_biotype:protein_coding;>ENSP00000436038 pep:known chromosome:GRCh37:13:20248896:20357057:-1 gene:ENS	4	33	31	31	0	21	0	20	0	20	0	28	0	20	0	20	0	18	0	26	0	20	0	20	0	18	0	26	60.4	59.1	59.1	58.743	523	523;393;393;248	51.1	5693800000	0	353130000	0	782860000	0	1699400000	0	2858500000
ENSP00000344401	ENSP00000344401	7	7	7	>ENSP00000344401 pep:known chromosome:GRCh37:6:105404923:105531207:1 gene:ENSG00000187772 transcript:ENST00000345080 gene_biotype:protein_coding transcript_biotype:protein_coding	1	7	7	7	0	1	0	6	0	5	0	7	0	1	0	6	0	5	0	7	0	1	0	6	0	5	0	7	35.2	35.2	35.2	27.083	250	250	35.2	493670000	0	7217700	0	149830000	0	130760000	0	205860000
ENSP00000386519;ENSP00000386819;ENSP00000344547;ENSP00000386645;ENSP00000387102;ENSP00000406903	ENSP00000386519;ENSP00000386819;ENSP00000344547;ENSP00000386645;ENSP00000387102;ENSP00000406903	1;1;1;1;1;1	1;1;1;1;1;1	1;1;1;1;1;1	>ENSP00000386519 pep:novel chromosome:GRCh37:2:232573246:232577999:1 gene:ENSG00000187514 transcript:ENST00000409683 gene_biotype:protein_coding transcript_biotype:protein_coding;>ENSP00000386819 pep:known chromosome:GRCh37:2:232573219:232578251:1 gene:ENS	6	1	1	1	0	0	1	1	0	0	0	0	0	0	1	1	0	0	0	0	0	0	1	1	0	0	0	0	12.1	12.1	12.1	11.758	107	107;110;111;131;136;148	0	2263500	0	0	544600	1718900	0	0	0	0
ENSP00000436036;ENSP00000344762;ENSP00000362820	ENSP00000436036;ENSP00000344762;ENSP00000362820	12;12;12	12;12;12	11;11;11	>ENSP00000436036 pep:known chromosome:GRCh37:6:36562168:36569817:1 gene:ENSG00000112081 transcript:ENST00000477442 gene_biotype:protein_coding transcript_biotype:nonsense_mediated_decay;>ENSP00000344762 pep:known chromosome:GRCh37:6:36562145:36568658:1 gen	3	12	12	11	0	10	2	12	1	9	3	10	0	10	2	12	1	9	3	10	0	9	2	11	1	8	2	9	58.9	58.9	58.9	14.203	124	124;124;164	58.9	11332000000	0	1276200000	6265200	3254300000	3418200	1964500000	20384000	4806500000
ENSP00000361888;ENSP00000361884;ENSP00000344832;ENSP00000361891;ENSP00000361883;ENSP00000361878;ENSP00000398475;ENSP00000400943;ENSP00000410586;ENSP00000413383;ENSP00000403198;ENSP00000408561;ENSP00000413656;ENSP00000412859	ENSP00000361888;ENSP00000361884;ENSP00000344832;ENSP00000361891;ENSP00000361883;ENSP00000361878;ENSP00000398475;ENSP00000400943;ENSP00000410586;ENSP00000413383;ENSP00000403198;ENSP00000408561;ENSP00000413656;ENSP00000412859	2;2;2;2;2;2;1;1;1;1;1;1;1;1	2;2;2;2;2;2;1;1;1;1;1;1;1;1	2;2;2;2;2;2;1;1;1;1;1;1;1;1	>ENSP00000361888 pep:known chromosome:GRCh37:1:40505912:40538187:1 gene:ENSG00000131236 transcript:ENST00000372802 gene_biotype:protein_coding transcript_biotype:protein_coding;>ENSP00000361884 pep:known chromosome:GRCh37:1:40506424:40537280:1 gene:ENSG000	14	2	2	2	1	0	0	0	0	0	1	0	1	0	0	0	0	0	1	0	1	0	0	0	0	0	1	0	7	7	7	51.83	474	474;474;474;475;475;475;174;176;180;202;203;208;215;263	0	2087200	1392600	0	0	0	0	0	694540	0
ENSP00000345092;ENSP00000419417	ENSP00000345092;ENSP00000419417	4;4	4;4	4;4	>ENSP00000345092 pep:known chromosome:GRCh37:1:85723126:85725316:-1 gene:ENSG00000162642 transcript:ENST00000344356 gene_biotype:protein_coding transcript_biotype:protein_coding;>ENSP00000419417 pep:known chromosome:GRCh37:1:85717651:85725325:-1 gene:ENSG0	2	4	4	4	0	1	0	2	0	2	0	3	0	1	0	2	0	2	0	3	0	1	0	2	0	2	0	3	24.6	24.6	24.6	18.835	167	167;182	18.6	38531000	0	1704600	0	2766000	0	9343400	0	24717000
ENSP00000391446;ENSP00000379506;ENSP00000345156	ENSP00000391446;ENSP00000379506;ENSP00000345156	2;2;2	2;2;2	2;2;2	>ENSP00000391446 pep:putative chromosome:GRCh37:3:40498845:40503771:1 gene:ENSG00000188846 transcript:ENST00000416518 gene_biotype:protein_coding transcript_biotype:protein_coding;>ENSP00000379506 pep:known chromosome:GRCh37:3:40498831:40503859:1 gene:ENSG	3	2	2	2	0	1	1	2	0	1	1	1	0	1	1	2	0	1	1	1	0	1	1	2	0	1	1	1	16.1	16.1	16.1	14.558	124	124;215;215	9.7	414550000	0	21072000	839800	95476000	0	188720000	6945600	101500000
ENSP00000345248;ENSP00000348538;ENSP00000407848;ENSP00000368341;ENSP00000426222;ENSP00000360263;ENSP00000396898;ENSP00000319551;ENSP00000421971;ENSP00000343718	ENSP00000345248;ENSP00000348538;ENSP00000407848;ENSP00000368341;ENSP00000426222;ENSP00000360263	7;7;6;5;4;4;3;3;3;2	7;7;6;5;4;4;3;3;3;2	7;7;6;5;4;4;3;3;3;2	>ENSP00000345248 pep:known chromosome:GRCh37:20:55966693:55984389:1 gene:ENSG00000132819 transcript:ENST00000344785 gene_biotype:protein_coding transcript_biotype:nonsense_mediated_decay;>ENSP00000348538 pep:known chromosome:GRCh37:20:55966463:55984389:1 g	10	7	7	7	0	5	0	6	0	4	0	7	0	5	0	6	0	4	0	7	0	5	0	6	0	4	0	7	63.4	63.4	63.4	13.604	123	123;239;121;236;80;158;178;191;201;77	63.4	458120000	0	41145000	0	185900000	0	63721000	0	167360000
ENSP00000437860;ENSP00000407394;ENSP00000397203;ENSP00000378352;ENSP00000345412;ENSP00000393828;ENSP00000437531;ENSP00000438381	ENSP00000437860;ENSP00000407394;ENSP00000397203;ENSP00000378352;ENSP00000345412;ENSP00000393828;ENSP00000437531;ENSP00000438381	4;4;4;4;4;3;3;3	4;4;4;4;4;3;3;3	4;4;4;4;4;3;3;3	>ENSP00000437860 pep:novel chromosome:GRCh37:11:61178479:61197440:-1 gene:ENSG00000149532 transcript:ENST00000477890 gene_biotype:protein_coding transcript_biotype:protein_coding;>ENSP00000407394 pep:known chromosome:GRCh37:11:61171891:61196776:-1 gene:ENS	8	4	4	4	0	0	0	1	0	3	0	1	0	0	0	1	0	3	0	1	0	0	0	1	0	3	0	1	13.9	13.9	13.9	41.265	374	374;462;462;471;514;205;219;288	3.5	16404000	0	0	0	2568600	0	13835000	0	0
ENSP00000379505;ENSP00000345445	ENSP00000379505;ENSP00000345445	1;1	1;1	1;1	>ENSP00000379505 pep:known chromosome:GRCh37:22:44351426:44392405:1 gene:ENSG00000100347 transcript:ENST00000396202 gene_biotype:protein_coding transcript_biotype:protein_coding;>ENSP00000345445 pep:known chromosome:GRCh37:22:44351301:44392413:1 gene:ENSG0	2	1	1	1	0	0	0	0	0	0	1	0	0	0	0	0	0	0	1	0	0	0	0	0	0	0	1	0	10	10	10	28.495	259	259;469	0	1008100	0	0	0	0	0	0	1008100	0
ENSP00000346001;ENSP00000415198;ENSP00000386101;ENSP00000412713;ENSP00000385762;ENSP00000416273	ENSP00000346001;ENSP00000415198;ENSP00000386101;ENSP00000412713;ENSP00000385762	7;5;5;4;4;2	7;5;5;4;4;2	7;5;5;4;4;2	>ENSP00000346001 pep:known chromosome:GRCh37:22:39708889:39715776:-1 gene:ENSG00000100316 transcript:ENST00000216146 gene_biotype:protein_coding transcript_biotype:protein_coding;>ENSP00000415198 pep:putative chromosome:GRCh37:22:39710705:39715116:-1 gene:	6	7	7	7	0	0	0	5	0	1	2	1	0	0	0	5	0	1	2	1	0	0	0	5	0	1	2	1	24.8	24.8	24.8	46.108	403	403;305;351;261;272;180	5.5	72982000	0	0	0	13786000	0	4266400	54142000	787530
ENSP00000422191;ENSP00000421872;ENSP00000400467;ENSP00000346022;ENSP00000425250	ENSP00000422191;ENSP00000421872;ENSP00000400467;ENSP00000346022;ENSP00000425250	4;4;4;4;3	4;4;4;4;3	4;4;4;4;3	>ENSP00000422191 pep:known chromosome:GRCh37:4:39456244:39460542:-1 gene:ENSG00000163682 transcript:ENST00000504470 gene_biotype:protein_coding transcript_biotype:protein_coding;>ENSP00000421872 pep:novel chromosome:GRCh37:4:39456182:39460535:-1 gene:ENSG0	5	4	4	4	2	0	0	0	0	0	3	1	2	0	0	0	0	0	3	1	2	0	0	0	0	0	3	1	33.7	33.7	33.7	18.9	166	166;182;192;192;189	13.3	47106000	1729900	0	0	0	0	0	44621000	754520
ENSP00000434298;ENSP00000471695;ENSP00000370574;ENSP00000370569;ENSP00000351021;ENSP00000346027	ENSP00000434298;ENSP00000471695;ENSP00000370574;ENSP00000370569;ENSP00000351021;ENSP00000346027	1;1;1;1;1;1	1;1;1;1;1;1	1;1;1;1;1;1	>ENSP00000434298 pep:known chromosome:GRCh37:13:27825698:27830828:1 gene:ENSG00000122026 transcript:ENST00000461690 gene_biotype:protein_coding transcript_biotype:nonsense_mediated_decay;>ENSP00000471695 pep:known chromosome:GRCh37:13:27827842:27830444:1 g	6	1	1	1	0	0	1	0	0	0	1	0	0	0	1	0	0	0	1	0	0	0	1	0	0	0	1	0	17.2	17.2	17.2	9.8864	87	87;122;160;160;160;160	0	2163600	0	0	502540	0	0	0	1661100	0
ENSP00000453859;ENSP00000411352;ENSP00000387545;ENSP00000379342;ENSP00000346032;ENSP00000453556;ENSP00000453754;ENSP00000453464;ENSP00000453663;ENSP00000453579;ENSP00000452921;ENSP00000452895;ENSP00000453694;ENSP00000453000;ENSP00000453356;ENSP00000453739;ENSP00000452981;ENSP00000453841;ENSP00000453039;ENSP00000453770;ENSP00000454096;ENSP00000452858;ENSP00000453566;ENSP00000452958;ENSP00000453945…	ENSP00000453859;ENSP00000411352;ENSP00000387545;ENSP00000379342;ENSP00000346032;ENSP00000453556;ENSP00000453754;ENSP00000453464;ENSP00000453663;ENSP00000453579;ENSP00000452921;ENSP00000452895;ENSP00000453694;ENSP00000453000;ENSP00000453356;ENSP00000453739;ENSP00000452981;ENSP00000453841;ENSP00000453039;ENSP00000453770;ENSP00000454096	10;10;10;10;10;8;8;7;6;6;6;6;5;5;5;5;5;5;5;5;5;4;3;3;2;2;2;1;1	10;10;10;10;10;8;8;7;6;6;6;6;5;5;5;5;5;5;5;5;5;4;3;3;2;2;2;1;1	10;10;10;10;10;8;8;7;6;6;6;6;5;5;5;5;5;5;5;5;5;4;3;3;2;2;2;1;1	>ENSP00000453859 pep:known chromosome:GRCh37:15:60643932:60690941:-1 gene:ENSG00000182718 transcript:ENST00000559818 gene_biotype:protein_coding transcript_biotype:protein_coding;>ENSP00000411352 pep:known chromosome:GRCh37:15:60639541:60690185:-1 gene:ENS	29	10	10	10	7	3	6	3	2	0	5	3	7	3	6	3	2	0	5	3	7	3	6	3	2	0	5	3	49.6	49.6	49.6	28.824	256	256;339;339;339;357;227;230;248;149;176;176;176;119;119;132;133;134;139;142;146;175;110;65;81;47;69;79;45;59	19.1	161710000	26524000	4554100	12215000	3884500	1683400	0	85063000	27786000
ENSP00000346037	ENSP00000346037	1	1	1	>ENSP00000346037 pep:known chromosome:GRCh37:15:69745123:69748255:1 gene:ENSG00000137818 transcript:ENST00000260379 gene_biotype:protein_coding transcript_biotype:protein_coding	1	1	1	1	1	0	1	0	0	0	0	1	1	0	1	0	0	0	0	1	1	0	1	0	0	0	0	1	14	14	14	11.514	114	114	14	7595100	5316900	0	1823700	0	0	0	0	454560
ENSP00000421277;ENSP00000425978;ENSP00000425024;ENSP00000421776;ENSP00000444951;ENSP00000421457;ENSP00000424547;ENSP00000423953;ENSP00000426466;ENSP00000426282;ENSP00000421770;ENSP00000346050	ENSP00000421277;ENSP00000425978;ENSP00000425024;ENSP00000421776;ENSP00000444951;ENSP00000421457;ENSP00000424547;ENSP00000423953;ENSP00000426466;ENSP00000426282;ENSP00000421770;ENSP00000346050	1;1;1;1;1;1;1;1;1;1;1;1	1;1;1;1;1;1;1;1;1;1;1;1	1;1;1;1;1;1;1;1;1;1;1;1	>ENSP00000421277 pep:putative chromosome:GRCh37:4:152020783:152022266:1 gene:ENSG00000145425 transcript:ENST00000503002 gene_biotype:protein_coding transcript_biotype:protein_coding;>ENSP00000425978 pep:known chromosome:GRCh37:4:152020781:152025390:1 gene:	12	1	1	1	0	0	1	0	0	0	1	1	0	0	1	0	0	0	1	1	0	0	1	0	0	0	1	1	26.2	26.2	26.2	7.2853	65	65;95;101;125;175;190;194;205;223;227;227;264	26.2	43095000	0	0	891140	0	0	0	37114000	5089900
ENSP00000418221;ENSP00000346063;ENSP00000445293	ENSP00000418221;ENSP00000346063	3;3;1	3;3;1	3;3;1	>ENSP00000418221 pep:known chromosome:GRCh37:6:42847373:42857634:1 gene:ENSG00000146223 transcript:ENST00000493763 gene_biotype:protein_coding transcript_biotype:protein_coding;>ENSP00000346063 pep:known chromosome:GRCh37:6:42847420:42857663:1 gene:ENSG000	3	3	3	3	0	0	0	2	0	1	0	0	0	0	0	2	0	1	0	0	0	0	0	2	0	1	0	0	16.3	16.3	16.3	28.661	246	246;246;153	0	11642000	0	0	0	6527700	0	5114600	0	0
ENSP00000410848;ENSP00000346067;ENSP00000389351;ENSP00000417240;ENSP00000346598;ENSP00000420173	ENSP00000410848;ENSP00000346067;ENSP00000389351;ENSP00000417240;ENSP00000346598	6;6;6;5;5;1	6;6;6;5;5;1	6;6;6;5;5;1	>ENSP00000410848 pep:known chromosome:GRCh37:3:39448224:39453550:1 gene:ENSG00000168028 transcript:ENST00000458478 gene_biotype:protein_coding transcript_biotype:protein_coding;>ENSP00000346067 pep:known chromosome:GRCh37:3:39448180:39453929:1 gene:ENSG000	6	6	6	6	0	0	1	0	0	1	5	2	0	0	1	0	0	1	5	2	0	0	1	0	0	1	5	2	40.2	40.2	40.2	29.505	264	264;295;300;295;295;73	11.4	28768000	0	0	333800	0	0	2169000	20177000	6087600
ENSP00000468274;ENSP00000346088;ENSP00000467247;ENSP00000465763;ENSP00000466013;ENSP00000466502;ENSP00000465313	ENSP00000468274;ENSP00000346088;ENSP00000467247;ENSP00000465763;ENSP00000466013;ENSP00000466502;ENSP00000465313	4;4;3;3;3;3;2	4;4;3;3;3;3;2	4;4;3;3;3;3;2	>ENSP00000468274 pep:putative chromosome:GRCh37:1:6246675:6260902:-1 gene:ENSG00000116251 transcript:ENST00000497965 gene_biotype:protein_coding transcript_biotype:protein_coding;>ENSP00000346088 pep:known chromosome:GRCh37:1:6245080:6259672:-1 gene:ENSG00	7	4	4	4	0	0	0	3	0	2	0	3	0	0	0	3	0	2	0	3	0	0	0	3	0	2	0	3	42.1	42.1	42.1	11.168	95	95;128;48;53;79;89;47	42.1	53087000	0	0	0	26040000	0	11502000	0	15546000
ENSP00000346120	ENSP00000346120	52	52	50	>ENSP00000346120 pep:known chromosome:GRCh37:10:70715884:70744829:1 gene:ENSG00000165732 transcript:ENST00000354185 gene_biotype:protein_coding transcript_biotype:protein_coding	1	52	52	50	0	23	2	48	1	34	6	34	0	23	2	48	1	34	6	34	0	22	2	46	1	32	4	32	55.4	55.4	52	87.343	783	783	39.1	13779000000	0	879000000	5290900	5985900000	795740	2980700000	12892000	3914900000
ENSP00000427290;ENSP00000346236;ENSP00000416534	ENSP00000427290;ENSP00000346236;ENSP00000416534	2;2;2	2;2;2	2;2;2	>ENSP00000427290 pep:known chromosome:GRCh37:5:134094469:134164729:1 gene:ENSG00000145833 transcript:ENST00000507392 gene_biotype:protein_coding transcript_biotype:nonsense_mediated_decay;>ENSP00000346236 pep:known chromosome:GRCh37:5:134094494:134164986:1	3	2	2	2	0	0	0	1	0	1	0	0	0	0	0	1	0	1	0	0	0	0	0	1	0	1	0	0	3.4	3.4	3.4	53.964	471	471;1031;1032	0	6680300	0	0	0	2978300	0	3702000	0	0
ENSP00000430420;ENSP00000430517;ENSP00000348889;ENSP00000346550	ENSP00000430420;ENSP00000430517;ENSP00000348889;ENSP00000346550	1;1;1;1	1;1;1;1	1;1;1;1	>ENSP00000430420 pep:novel chromosome:GRCh37:5:150480705:150537321:-1 gene:ENSG00000197043 transcript:ENST00000521512 gene_biotype:protein_coding transcript_biotype:protein_coding;>ENSP00000430517 pep:putative chromosome:GRCh37:5:150480670:150521201:-1 gen	4	1	1	1	1	0	0	0	0	0	0	0	1	0	0	0	0	0	0	0	1	0	0	0	0	0	0	0	3.5	3.5	3.5	51.776	460	460;641;667;673	0	1739600	1739600	0	0	0	0	0	0	0
ENSP00000433825;ENSP00000346634	ENSP00000433825;ENSP00000346634	32;32	32;32	31;31	>ENSP00000433825 pep:known chromosome:GRCh37:1:36690033:36769749:1 gene:ENSG00000054118 transcript:ENST00000469141 gene_biotype:protein_coding transcript_biotype:protein_coding;>ENSP00000346634 pep:known chromosome:GRCh37:1:36690017:36770958:1 gene:ENSG000	2	32	32	31	0	20	0	23	1	21	5	19	0	20	0	23	1	21	5	19	0	20	0	22	1	21	5	18	31.1	31.1	31.1	108.66	955	955;955	22.4	2217200000	0	215470000	0	497670000	1176100	636260000	19710000	846880000
ENSP00000354021;ENSP00000346694	ENSP00000354021;ENSP00000346694	45;45	45;45	3;3	>ENSP00000354021 pep:known chromosome:GRCh37:7:26229745:26240366:-1 gene:ENSG00000122566 transcript:ENST00000360787 gene_biotype:protein_coding transcript_biotype:nonsense_mediated_decay;>ENSP00000346694 pep:known chromosome:GRCh37:7:26229547:26240366:-1 g	2	45	45	3	2	35	6	37	3	36	12	41	2	35	6	37	3	36	12	41	0	3	1	2	0	3	1	3	82.2	82.2	3.7	37.429	353	353;353	82.2	140150000000	3563400	19293000000	27993000	36910000000	3196900	24431000000	253290000	59227000000
ENSP00000346726;ENSP00000409869	ENSP00000346726;ENSP00000409869	22;14	1;0	1;0	>ENSP00000346726 pep:known chromosome:GRCh37:10:70091879:70102029:1 gene:ENSG00000096746 transcript:ENST00000354695 gene_biotype:protein_coding transcript_biotype:protein_coding;>ENSP00000409869 pep:known chromosome:GRCh37:10:70091853:70101869:1 gene:ENSG0	2	22	1	1	0	17	1	17	0	16	1	18	0	0	0	1	0	0	0	1	0	0	0	1	0	0	0	1	78.9	7.6	7.6	35.238	331	331;238	71.6	11214000	0	0	0	4413600	0	0	0	6800400
ENSP00000346762;ENSP00000419327	ENSP00000346762	30;5	30;5	30;5	>ENSP00000346762 pep:known chromosome:GRCh37:7:127292234:127732659:1 gene:ENSG00000197157 transcript:ENST00000354725 gene_biotype:protein_coding transcript_biotype:protein_coding	2	30	30	30	1	0	0	0	0	10	0	30	1	0	0	0	0	10	0	30	1	0	0	0	0	10	0	30	38.2	38.2	38.2	102	910	910;231	38.2	1278300000	1383800	0	0	0	0	238510000	0	1038400000
ENSP00000450109;ENSP00000446849;ENSP00000447082;ENSP00000362548;ENSP00000346921	ENSP00000450109;ENSP00000446849;ENSP00000447082;ENSP00000362548;ENSP00000346921	1;1;1;1;1	1;1;1;1;1	1;1;1;1;1	>ENSP00000450109 pep:putative chromosome:GRCh37:1:33478645:33502478:-1 gene:ENSG00000004455 transcript:ENST00000480134 gene_biotype:protein_coding transcript_biotype:protein_coding;>ENSP00000446849 pep:putative chromosome:GRCh37:1:33485284:33502445:-1 gene	5	1	1	1	0	0	0	0	0	0	1	0	0	0	0	0	0	0	1	0	0	0	0	0	0	0	1	0	9.8	9.8	9.8	14.324	133	133;162;232;232;239	0	2302900	0	0	0	0	0	0	2302900	0
ENSP00000440433;ENSP00000347005;ENSP00000410850;ENSP00000393012;ENSP00000441604;ENSP00000263545;ENSP00000440222	ENSP00000440433;ENSP00000347005;ENSP00000410850;ENSP00000393012;ENSP00000441604;ENSP00000263545;ENSP00000440222	2;2;1;1;1;1;1	2;2;1;1;1;1;1	2;2;1;1;1;1;1	>ENSP00000440433 pep:known chromosome:GRCh37:7:139044627:139108198:1 gene:ENSG00000146963 transcript:ENST00000545899 gene_biotype:protein_coding transcript_biotype:protein_coding;>ENSP00000347005 pep:known chromosome:GRCh37:7:139044654:139108198:1 gene:ENS	7	2	2	2	0	0	0	1	0	1	0	0	0	0	0	1	0	1	0	0	0	0	0	1	0	1	0	0	8.4	8.4	8.4	46.513	392	392;392;48;83;389;391;458	0	29180000	0	0	0	4342700	0	24837000	0	0
ENSP00000433935;ENSP00000347020;ENSP00000433425;ENSP00000421934;ENSP00000380844;ENSP00000435123;ENSP00000440978;ENSP00000373506;ENSP00000435929;ENSP00000432812;ENSP00000367310;ENSP00000393328;ENSP00000412045;ENSP00000434516;ENSP00000442709;ENSP00000434919;ENSP00000436229;ENSP00000431294;ENSP00000433507;ENSP00000433887;ENSP00000431925;ENSP00000433599	ENSP00000433935;ENSP00000347020;ENSP00000433425;ENSP00000421934;ENSP00000380844;ENSP00000435123;ENSP00000440978;ENSP00000373506;ENSP00000435929;ENSP00000432812;ENSP00000367310;ENSP00000393328;ENSP00000412045;ENSP00000434516;ENSP00000442709;ENSP00000434919	3;3;3;3;3;3;3;3;3;3;3;3;3;3;2;2;1;1;1;1;1;1	3;3;3;3;3;3;3;3;3;3;3;3;3;3;2;2;1;1;1;1;1;1	3;3;3;3;3;3;3;3;3;3;3;3;3;3;2;2;1;1;1;1;1;1	>ENSP00000433935 pep:known chromosome:GRCh37:12:104682496:104744061:1 gene:ENSG00000198431 transcript:ENST00000527688 gene_biotype:protein_coding transcript_biotype:nonsense_mediated_decay;>ENSP00000347020 pep:known chromosome:GRCh37:12:104680727:104744055	22	3	3	3	0	0	0	0	0	0	3	0	0	0	0	0	0	0	3	0	0	0	0	0	0	0	3	0	14.1	14.1	14.1	53.166	482	482;497;499;499;541;543;547;549;551;568;581;612;647;649;459;461;53;70;72;104;139;175	0	11900000	0	0	0	0	0	0	11900000	0
ENSP00000347271;ENSP00000363169	ENSP00000347271;ENSP00000363169	3;2	3;2	3;2	>ENSP00000347271 pep:known chromosome:GRCh37:6:34385231:34393902:-1 gene:ENSG00000124614 transcript:ENST00000326199 gene_biotype:protein_coding transcript_biotype:protein_coding;>ENSP00000363169 pep:novel chromosome:GRCh37:6:34385231:34392998:-1 gene:ENSG0	2	3	3	3	0	0	1	1	0	1	1	3	0	0	1	1	0	1	1	3	0	0	1	1	0	1	1	3	23	23	23	18.898	165	165;172	23	39200000	0	0	1509000	5110100	0	1462100	3006100	28113000
ENSP00000347380;ENSP00000397782;ENSP00000426494	ENSP00000347380	45;17;1	1;0;1	1;0;1	>ENSP00000347380 pep:known chromosome:GRCh37:6:86318053:86352709:-1 gene:ENSG00000135316 transcript:ENST00000355238 gene_biotype:protein_coding transcript_biotype:protein_coding	3	45	1	1	1	34	2	39	1	32	7	41	0	1	0	1	0	1	0	1	0	1	0	1	0	1	0	1	64.2	1.8	1.8	62.656	562	562;185;97	64.2	121360000	0	11198000	0	54554000	0	7411200	0	48197000
ENSP00000468172;ENSP00000466425;ENSP00000389103;ENSP00000347969;ENSP00000465342;ENSP00000468402;ENSP00000378396	ENSP00000468172;ENSP00000466425;ENSP00000389103;ENSP00000347969;ENSP00000465342;ENSP00000468402;ENSP00000378396	5;5;5;5;5;5;5	5;5;5;5;5;5;5	5;5;5;5;5;5;5	>ENSP00000468172 pep:putative chromosome:GRCh37:17:27047097:27050954:1 gene:ENSG00000198242 transcript:ENST00000496182 gene_biotype:protein_coding transcript_biotype:protein_coding;>ENSP00000466425 pep:putative chromosome:GRCh37:17:27047587:27050954:1 gene	7	5	5	5	0	0	0	3	0	1	2	0	0	0	0	3	0	1	2	0	0	0	0	3	0	1	2	0	52.9	52.9	52.9	7.9232	70	70;70;156;158;170;175;194	0	38221000	0	0	0	22572000	0	8166600	7482300	0
ENSP00000379773;ENSP00000347999;ENSP00000459747;ENSP00000459477;ENSP00000460122	ENSP00000379773;ENSP00000347999;ENSP00000459747	3;3;2;1;1	3;3;2;1;1	3;3;2;1;1	>ENSP00000379773 pep:known chromosome:GRCh37:16:11844442:11876408:-1 gene:ENSG00000122299 transcript:ENST00000396516 gene_biotype:protein_coding transcript_biotype:protein_coding;>ENSP00000347999 pep:known chromosome:GRCh37:16:11844442:11891123:-1 gene:ENS	5	3	3	3	0	0	0	0	0	1	0	2	0	0	0	0	0	1	0	2	0	0	0	0	0	1	0	2	4.8	4.8	4.8	110.54	971	971;971;733;167;329	3.1	20795000	0	0	0	0	0	4441900	0	16353000
ENSP00000429005;ENSP00000428741;ENSP00000431111;ENSP00000427977;ENSP00000348026;ENSP00000429973;ENSP00000429173;ENSP00000430907;ENSP00000428456;ENSP00000428756;ENSP00000428476;ENSP00000428664;ENSP00000428284;ENSP00000430511;ENSP00000428829	ENSP00000429005;ENSP00000428741;ENSP00000431111;ENSP00000427977;ENSP00000348026;ENSP00000429973;ENSP00000429173;ENSP00000430907;ENSP00000428456;ENSP00000428756;ENSP00000428476;ENSP00000428664	5;5;5;5;5;5;5;5;5;5;4;4;2;1;1	5;5;5;5;5;5;5;5;5;5;4;4;2;1;1	4;4;4;4;4;4;4;4;4;4;3;3;2;1;1	>ENSP00000429005 pep:putative chromosome:GRCh37:8:74464301:74659701:-1 gene:ENSG00000040341 transcript:ENST00000518767 gene_biotype:protein_coding transcript_biotype:protein_coding;>ENSP00000428741 pep:putative chromosome:GRCh37:8:74333365:74659075:-1 gene	15	5	5	4	0	0	0	0	0	3	0	5	0	0	0	0	0	3	0	5	0	0	0	0	0	2	0	4	17.5	17.5	15	34.861	320	320;398;473;479;479;491;504;511;538;570;291;390;135;162;204	17.5	128700000	0	0	0	0	0	14847000	0	113850000
ENSP00000427465;ENSP00000348093;ENSP00000423495;ENSP00000427110;ENSP00000422501;ENSP00000425031;ENSP00000351108	ENSP00000427465;ENSP00000348093;ENSP00000423495;ENSP00000427110;ENSP00000422501;ENSP00000425031;ENSP00000351108	26;26;25;25;25;25;25	26;26;25;25;25;25;25	26;26;25;25;25;25;25	>ENSP00000427465 pep:known chromosome:GRCh37:5:177631549:177638150:1 gene:ENSG00000197451 transcript:ENST00000506259 gene_biotype:protein_coding transcript_biotype:protein_coding;>ENSP00000348093 pep:known chromosome:GRCh37:5:177631540:177638143:1 gene:ENS	7	26	26	26	0	19	0	22	0	20	5	22	0	19	0	22	0	20	5	22	0	19	0	22	0	20	5	22	54.7	54.7	54.7	30.588	285	285;285;280;283;327;332;332	53.3	21634000000	0	1970300000	0	8332500000	0	3405100000	14784000	7911100000
ENSP00000409863;ENSP00000348493;ENSP00000371143;ENSP00000371134;ENSP00000383003;ENSP00000371138;ENSP00000359693	ENSP00000409863;ENSP00000348493;ENSP00000371143;ENSP00000371134;ENSP00000383003;ENSP00000371138;ENSP00000359693	1;1;1;1;1;1;1	1;1;1;1;1;1;1	1;1;1;1;1;1;1	>ENSP00000409863 pep:known chromosome:GRCh37:20:1352756:1373642:-1 gene:ENSG00000088832 transcript:ENST00000439640 gene_biotype:protein_coding transcript_biotype:protein_coding;>ENSP00000348493 pep:known chromosome:GRCh37:6:63921462:63921788:1 gene:ENSG000	7	1	1	1	1	0	0	0	0	0	0	0	1	0	0	0	0	0	0	0	1	0	0	0	0	0	0	0	37	37	37	10.118	92	92;92;103;103;108;108;108	0	6148400	6148400	0	0	0	0	0	0	0
ENSP00000377681;ENSP00000348578;ENSP00000445035;ENSP00000429250;ENSP00000430738;ENSP00000429920;ENSP00000428926;ENSP00000427810;ENSP00000430480;ENSP00000430045;ENSP00000429316;ENSP00000428469;ENSP00000422830;ENSP00000423245;ENSP00000424060;ENSP00000421621;ENSP00000422614;ENSP00000425122;ENSP00000423960	ENSP00000377681;ENSP00000348578;ENSP00000445035	14;14;9;4;3;3;3;3;3;2;2;2;1;1;1;1;1;1;1	14;14;9;4;3;3;3;3;3;2;2;2;1;1;1;1;1;1;1	13;13;9;3;2;2;2;2;2;1;1;1;0;0;0;0;0;0;0	>ENSP00000377681 pep:known chromosome:GRCh37:5:151151471:151192346:1 gene:ENSG00000145907 transcript:ENST00000394123 gene_biotype:protein_coding transcript_biotype:protein_coding;>ENSP00000348578 pep:known chromosome:GRCh37:5:151151504:151184911:1 gene:ENS	19	14	14	13	0	0	0	0	0	9	2	13	0	0	0	0	0	9	2	13	0	0	0	0	0	8	2	12	41	41	38.4	52.164	466	466;466;284;148;106;117;122;122;153;37;37;105;56;59;78;99;102;111;116	35	634420000	0	0	0	0	0	125500000	6011300	502910000
ENSP00000450339;ENSP00000348849;ENSP00000471337;ENSP00000447677	ENSP00000450339;ENSP00000348849;ENSP00000471337;ENSP00000447677	2;2;1;1	2;2;1;1	2;2;1;1	>ENSP00000450339 pep:known chromosome:GRCh37:12:56435677:56438007:1 gene:ENSG00000197728 transcript:ENST00000552361 gene_biotype:protein_coding transcript_biotype:protein_coding;>ENSP00000348849 pep:known chromosome:GRCh37:12:56435637:56438116:1 gene:ENSG0	4	2	2	2	0	0	0	0	0	0	1	2	0	0	0	0	0	0	1	2	0	0	0	0	0	0	1	2	20.9	20.9	20.9	13.015	115	115;115;115;115	20.9	56115000	0	0	0	0	0	0	2170800	53944000
ENSP00000465858;ENSP00000348877;ENSP00000405573;CON__Q3ZBD7	ENSP00000465858;ENSP00000348877;ENSP00000405573	4;4;4;1	4;4;4;1	4;4;4;1	>ENSP00000465858 pep:known chromosome:GRCh37:19:34855887:34891232:1 gene:ENSG00000105220 transcript:ENST00000588991 gene_biotype:protein_coding transcript_biotype:protein_coding;>ENSP00000348877 pep:known chromosome:GRCh37:19:34855931:34891216:1 gene:ENSG0	4	4	4	4	1	0	0	0	0	0	4	2	1	0	0	0	0	0	4	2	1	0	0	0	0	0	4	2	14.7	14.7	14.7	63.146	558	558;558;569;557	5.7	27910000	2203900	0	0	0	0	0	18089000	7616800
ENSP00000395743;ENSP00000348886	ENSP00000395743;ENSP00000348886	1;1	1;1	1;1	>ENSP00000395743 pep:known chromosome:GRCh37:9:35099958:35103130:-1 gene:ENSG00000165283 transcript:ENST00000452248 gene_biotype:protein_coding transcript_biotype:protein_coding;>ENSP00000348886 pep:known chromosome:GRCh37:9:35099888:35103154:-1 gene:ENSG0	2	1	1	1	0	0	0	0	0	0	1	0	0	0	0	0	0	0	1	0	0	0	0	0	0	0	1	0	9.3	9.3	9.3	33.337	311	311;356	0	1368700	0	0	0	0	0	0	1368700	0
ENSP00000348965	ENSP00000348965	2	2	2	>ENSP00000348965 pep:known chromosome:GRCh37:14:102430865:102517128:1 gene:ENSG00000197102 transcript:ENST00000360184 gene_biotype:protein_coding transcript_biotype:protein_coding	1	2	2	2	0	0	0	0	0	0	2	1	0	0	0	0	0	0	2	1	0	0	0	0	0	0	2	1	1	1	1	532.4	4646	4646	0.5	8282300	0	0	0	0	0	0	7382300	900060
ENSP00000348984;ENSP00000399783;ENSP00000290239;ENSP00000300278;ENSP00000371111;ENSP00000405807;ENSP00000401942;ENSP00000404135	ENSP00000348984;ENSP00000399783;ENSP00000290239;ENSP00000300278	45;42;42;40;16;11;2;2	45;42;42;40;16;11;2;2	0;0;0;0;0;0;0;0	>ENSP00000348984 pep:known chromosome:GRCh37:21:34914924:34949787:1 gene:ENSG00000159140 transcript:ENST00000356577 gene_biotype:protein_coding transcript_biotype:protein_coding;>ENSP00000399783 pep:known chromosome:GRCh37:21:34915370:34949787:1 gene:ENSG0	8	45	45	0	3	22	1	12	20	38	22	22	3	22	1	12	20	38	22	22	0	0	0	0	0	0	0	0	26.3	26.3	0	263.83	2426	2426;2325;2325;2303;454;343;92;97	14.2	2653200000	7618300	164260000	947620	106070000	90782000	1576800000	177310000	529430000
ENSP00000349101	ENSP00000349101	43	1	1	>ENSP00000349101 pep:known chromosome:GRCh37:7:26231464:26240366:-1 gene:ENSG00000122566 transcript:ENST00000356674 gene_biotype:protein_coding transcript_biotype:protein_coding	1	43	1	1	2	33	5	36	3	34	11	39	0	1	0	1	0	1	0	1	0	1	0	1	0	1	0	1	82.1	2.6	2.6	36.006	341	341	82.1	329690000	0	33928000	0	10355000	0	58623000	0	226780000
ENSP00000405842;ENSP00000354486;ENSP00000349305	ENSP00000405842;ENSP00000354486;ENSP00000349305	2;2;2	2;2;2	2;2;2	>ENSP00000405842 pep:novel chromosome:GRCh37:3:37323674:37408241:1 gene:ENSG00000144674 transcript:ENST00000437131 gene_biotype:protein_coding transcript_biotype:protein_coding;>ENSP00000354486 pep:known chromosome:GRCh37:3:37284668:37408242:1 gene:ENSG000	3	2	2	2	0	1	0	0	0	2	0	1	0	1	0	0	0	2	0	1	0	1	0	0	0	2	0	1	0.9	0.9	0.9	246.6	2099	2099;2230;2243	0.4	34424000	0	6471600	0	0	0	15680000	0	12273000
[truncated: 279 more rows]
[truncated: 28 more columns]

## Sheet: identified RBPs
pooled chromatin				pooled nuclei
ID	symbol	log2 fold enrichment		ID	symbol	log2 fold enrichment
ENSG00000108270	AATF	3.16993		ENSG00000108270	AATF	2
[truncated: 342 more rows]

## Sheet: DRBPs
symbol
[truncated: 80 more rows]

[truncated: 1 more sheets: DDR components]
